# Supplementary material for: Cross-ancestral GWAS identifies 29 variants across head and neck cancer subsites
Source: Nat Commun. 2025 Oct 2;16:8787. doi: 10.1038/s41467-025-63842-z (PMC12491539; doi:10.1038/s41467-025-63842-z)
Supplement: Supplementary file 4 — Supplementary Data 1 [file 41467_2025_63842_MOESM4_ESM.xlsx]

## Sheet: Sheet1
Supplementary Data 1. Characterization of studies included in ancestry-specific and meta-analyses gwas.
Study	PI	Geographic Region	Case/Control	Tumor site distribution								Including in stratification Y/N		Array*	Study Design	Reference
				OC (N=5,596)	LA (N=4,409)	HPC (N=898)	HPV Unknown OPC (N=1,726)	HPV-Negative OPC (N=1,473)	HPV-Positive OPC (N=2,212)	Other (N=527)	NA	Smoking status	Drinking status
ARCAGE	P. Brennan	Croatia, Czech Republic, Germany, Greece, Ireland, Italy, Norway, Spain, UK	1,385/1,472	434	471	104	56	176	65	77	2	Y	Y	Oncoarray, AllofUs, Illumina317K	Multicenter Hospital-based case-control	PMID:18830131
InterCHANGE	P. Brennan	Brazil, Colombia, Argentina, Uruguay	1,911/1,315	769	479	117	69	372	90	15	0	Y	Y	Oncoarray, AllofUs	Multicenter case-control study	PMID: 32213095
EPIC	P. Brennan	France, Germany, Greece, Italy, The Netherlands, Spain, Sweden, UK	345/1,833ˆ	98	135	28	83	0	0	1	0	Y	Y	Oncoarray, AllofUs	Multicenter cohort study	PMID:12639222
Latin American Study	P. Brennan	Brazil, Argentina, Cuba	798/746	260	291	58	160	0	22	7	0	Y	Y	Oncoarray, AllofUs	Multicenter Hospital-based case-control study	PMID:21607590
Central European Study	P. Brennan	Poland, Romania, Russia, Slovakia	575/2,082	132	254	5	1	38	1	110	34	Y	Y	Illumina317K, Oncoarray	Multicenter Hospital-based case-control study	PMID:16614111
Gencapo	EH. Tajara	Brazil	321/263	165	0	13	123	0	0	3	17	Y	Y	Oncoarray	Multicenter Hospital-based case-control	PMID:24474236
CHANCE	AF Olshan	USA (North Carolina)	1,103/876	326	389	73	32	121	162	0		Y	Y	Oncoarray, AllofUs	Population-based case-control study	PMID:20049634
Sudbury	D Saunders, S Santi	Canada	251/0	69	59	10	24	12	72	4	1	Y	Y	AllofUs	HNC cohort Study	PMID: 33173387
IROPICAN	K Zendehdel	Iran	505/504	153	282	46	12	0	0	12	0	Y	Y	AllofUs	Hospital-based case-control study	PMID: 33878874
University of Pittsburgh	B Diergaarde	USA (Pittsburgh)	1,534/942	614	377	60	91	94	277	21	0	Y	Y	Oncoarray, AllofUs	Hospital-based case-control study	PMID:23619143
Toronto, HN:6	G Liu, R Hung, S Bratman	Canada	2,480/1,862ˆ	753	529	95	332	194	500	77	0	Y	Y	Oncoarray, AllofUs	Case-control study, Clinical trial	PMID:24519853
HN5000	M Pring	UK	3,648/0	963	837	169	4	466	1023	186	0	Y	Y	Global Screening Array, Oncoarray	Multicenter HNC clinical cohort	PMID:25519023
UKBiobank		UK	1,346/14,435	443	305	98	500	0	0	0	0	Y	Y	UKBiLEVE, AffymetricUKB	Cohort study	PMID: 25826379
Head and Neck Cancer Genome-Wide Association Study	Sanjay Shete	USA	2,141/1,135	Not available in dbGAP								N	N	InfiniumOmniExpress	Case-control study	PMID: 32276964
Maastricht	M. Lacko, W. Peters	Netherlands	272/273	133	1	10	127	0	0	0	1	Y	Y	Oncoarray	Hospital-based case-control study	PMID:21351260
Oral Cancer Study	S. Franceschi	Canada, Italy, Poland, Spain, India	340/405	230	0	0	96	0	0	14		Y	Y	Oncoarray	Multicenter Hospital-based case-control study	PMID:14652239
Rome	S. Boccia	Italy	85/93	54	0	12	16	0	0	0	3	Y	Y	Oncoarray	Hospital-based case-control study	PMID:20861397
ALSPAC	N. Timpson	UK	0/10,621	0	0	0	0	0	0	0	0	Y	Y	Illumina550quad, Illumina660Wquad	Population-based birth cohort	PMID: 22507742
Studies contributing to data used in this manuscript are shown here. The arrays in red are from recent genotyping and have not been published previously. Data from all other arrays have been published and references are provided. ˆLung Oncoarray controls used for Toronto and EPIC: dbGaP Study Accession: phs001273.v4.p2, Head and Neck Cancer Oncoarray: dbGaP Study Accession: phs001202.v2.p1; Infin…
