# Supplementary material for: Cross-ancestral GWAS identifies 29 variants across head and neck cancer subsites
Source: Nat Commun. 2025 Oct 2;16:8787. doi: 10.1038/s41467-025-63842-z (PMC12491539; doi:10.1038/s41467-025-63842-z)
Supplement: Supplementary file 5 — Supplementary Data 2 [file 41467_2025_63842_MOESM5_ESM.xlsx]

## Sheet: Sheet1
Supplementary Data 2. Epidemiological and clinical characteristics of individuals included in this study.
Variables	GWAS analysis		HLA fine mapping
	Case (N=19,073)	Control (N=38,857)	Case (N=19,030)	Control (N=38,973)
Sex
Male	14,848 (78%)	20,074 (52%)	14,844 (78%)	19,519 (54%)
Female	4,225 (22%)	18,783 (48%)	4,178 (22%)	16,804 (46%)
Imputation batch
CIDR	6,033 (32%)	4,261 (11%)	6,043 (32%)	4,273 (11%)
HN5000*	2,636 (14%)	10,621 (27%)	2,696 (14%)	10,126 (26%)
Oncoarray	5,875 (31%)	5,828 (15%)	5,761 (30%)	6,457 (17%)
Shete	2,141 (11%)	1,135 (3%)	2,141 (11%)	1,135 (3%)
UADT	1,042 (5%)	2,577 (7%)	1,043 (5%)	2,577 (7%)
UKB	1,346 (7%)	14,435 (37%)	1,346 (7%)	14,405 (37%)
Smoking status
Current	6,944 (36%)	5,651 (15%)	7,014 (36%)	5,362 (14%)
Former	5,811 (30%)	9,705 (25%)	5,843 (30%)	12,353 (31%)
Never	3,827 (20%)	15,120 (39%)	3,900 (20%)	18,741 (48%)
NA	2,491 (13%)	8,381 (22%)	2,846 (15%)	2,842 (7%)
Drinking status
Ever	12,866 (67%)	26,208 (67%)	12,972 (67%)	32,017 (81%)
Never	2,983 (16%)	3,393 (9%)	3,046 (16%)	3,545 (9%)
NA	3,224 (17%)	9,256 (24%)	3,224 (17%)	3,735 (10%)
Geographic region
Europe	7,808 (41%)	30,577 (79%)	7,881 (41%)	31,354 (80%)
Middle East	505 (3%)	504 (1%)	491 (3%)	479 (1%)
North America	7,555 (40%)	4,829 (12%)	7,624 (40%)	4,858 (12%)
South America	3,030 (16%)	2,324 (6%)	3,041 (16%)	2,355 (6%)
South Asia	175 (1%)	233 (1%)	202 (1%)	249 (1%)
NA	0 (0%)	390 (1%)	0	0
Cancer site
HPC	898 (5%)	0 (0%)	890 (5%)	0 (0%)
LA	4,409 (23%)	0 (0%)	4,420 (26%)	0 (0%)
OC	5,596 (29%)	0 (0%)	5,578 (33%)	0 (0%)
OPC HPV(-)	1,473 (8%)	0 (0%)	1,470 (9%)	0 (0%)
OPC HPV(+)	2,212 (12%)	0 (0%)	2,207 (13%)	0 (0%)
OPC (Unknown HPV status)	1,726 (9%)	0 (0%)	1,711 (10%)	0 (0%)
Others (NOS/Overlapped sites/Unknown primary)	527 (3%)	0 (0%)	525 (3%)	0 (0%)
NA	2,232 (12%)	38857	0	36331
Ancestry group
≥70% European ancestry	13,554 (71%)	32,914 (85%)	13,447 (37%)	30,339 (84%)
Mixed ancestry population	5,519 (29%)	5,943 (15%)	NA	NA
African	NA	NA	407 (1%)	285 (1%)
Middle East	NA	NA	505 (1%)	503 (1%)
South Asian	NA	NA	315 (1%)	653 (2%)
Admixed	NA	NA	4,356 (12%)	4,551 (13%)
Epidemioloigical data is shown for samples included in the two separate analyses: genome-wide and HLA-specific. Note: Due to data access issues, HN5000 was imputed with ALSPAC control sample in GWAS, while HN5000 was imputed with UKB control sample in HLA fine-mapping
