# Supplementary material for: Cross-ancestral GWAS identifies 29 variants across head and neck cancer subsites
Source: Nat Commun. 2025 Oct 2;16:8787. doi: 10.1038/s41467-025-63842-z (PMC12491539; doi:10.1038/s41467-025-63842-z)
Supplement: Supplementary file 6 — Supplementary Data 3 [file 41467_2025_63842_MOESM6_ESM.xlsx]

## Sheet: Sheet1
Supplementary Data 3. Summary of genetic variants identified in European and Mixed groups through gwas and meta-analysis.
		rsID	Mapped/Nearest gene	CHR	BP (GRCh38)	Cytogenetic position	Major Allele	Effect Allele	EAF (European)	EAF (Mixed)	OR (95%CI)	p-value	Novel/known locus	PMID References for Known Risk Loci
Meta-Analysis	All sites combined	rs61817953	PIK3C2B	1	204493484	1q32.1	G	A	0.188187	0.152813	0.90 (0.87, 0.93)	2.17x10-8	Novel
		rs6679311	MDM4	1	204590548	1q32.1	C	T	0.285339	0.293961	1.11 (1.07, 1.14)	1.25x10-10	Novel
		rs17529509	ADH7	4	99430279	4q23	C	A	0.094876	0.0841971	0.83 (0.79, 0.87)	4.45x13-13	Known	PMID: 21437268
		rs58223772	ADH1B	4	99335007	4q23	TC	T	0.22247	0.286851	0.90 (0.87, 0.93)	1.27x09-09	Known	PMID: 21437268; PMID: 27749845; PMID: 33667223
		rs1229984	ADH1B	4	99318162	4q23	C	T	0.0280289	0.0930945	0.71 (0.66, 0.77)	2.74x19-19	Known	PMID: 21437268; PMID: 27749845; PMID: 33667223
		rs1131769	STING1	5	139478334	5q31.2	C	T	0.137291	0.147854	1.13 (1.09, 1.18)	2.38x09-09	Novel
		rs541752611	-	6	31070111	6p21.33	TTTTC	T	0.0448874	0.04271	1.22 (1.14, 1.31)	1.20x08-08	Known	PMID: 21437268; PMID: 27749845; PMID: 33667223
		rs9266806	MICA	6	31410245	6p21.33	T	C	0.205059	0.239546	0.89 (0.86, 0.92)	2.18x11-11	Known	PMID: 21437268; PMID: 27749845; PMID: 33667223
		rs9282195	-	6	32700277	6p21.32	TA	T	0.226055	0.164634	0.84 (0.81, 0.87)	9.04x23-23	Known	PMID: 21437268; PMID: 27749845; PMID: 33667223
		rs13215307	TRIM15	6	30184177	6p22.1	C	T	0.0486884	0.0508703	0.83 (0.77, 0.88)	1.80x08-08	Known	PMID: 33667223
		rs12314527	TMEM116	12	111935285	12q24.12	T	C	0.177946	0.211097	1.11 (1.07, 1.15)	1.14x08-08	Known	PMID: 21437268
		rs7334543	BRCA2	13	32399139	13q13.1	A	G	0.272227	0.227515	0.91 (0.88, 0.94)	2.39x08-08	Novel
		rs11571833	BRCA2	13	32398489	13q13.1	A	T	0.010324	0.00853746	1.87 (1.63, 2.15)	6.69x19-19	Known	PMID: 25838448; PMID: 33667223
		rs78378222a	TP53	17	7668434	17p13.1	T	G	0.0117567	-	0.62 (0.52, 0.73)	2.16x08-08	Novel
		rs10419397	ANKLE1	19	17280519	19p13.11	G	A	0.299124	0.24231	1.13 (1.10, 1.17)	1.21x14-14	Novel
	OC	rs3846449	ADH1C	4	99337969	4q23	T	C	0.223858	0.294393	0.86 (0.82, 0.91)	1.84x08-08	Known	PMID: 21437268
		rs1229984	ADH1B	4	99318162	4q23	C	T	0.0301107	0.0997253	0.74 (0.66, 0.82)	3.86x08-08	Known	PMID: 21437268; PMID: 27749845; PMID: 33667223
		rs7726159	TERT	5	1282204	5p15.33	C	A	0.323785	0.370283	1.18 (1.12, 1.23)	2.37x12-12	Known	PMID: 27749845
		rs60622800	TERT	5	1309789	5p15.33	A	G	0.398267	0.421583	1.19 (1.13, 1.24)	7.97x14-14	Known	PMID: 27749845
		rs31493	CLPTM1L	5	1361566	5p15.33	G	A	0.328903	0.309139	0.85 (0.81, 0.90)	8.05x11-11	Known	PMID: 27749845
		rs28419191	ECSCR	5	139465014	5q31.2	C	T	0.131821	0.149487	1.23 (1.15, 1.31)	3.16x10-10	Novel
		rs9271300	HLA-DQA1	6	32613805	6p21.32	G	C	0.45428	0.41486	0.84 (0.80, 0.88)	1.43x14-14	Known	PMID: 21437268; PMID: 27749845; PMID: 33667223
		rs407238	HLA-G	6	29839124	6p22.1	G	C	0.395375	0.312467	1.15 (1.10, 1.20)	1.46x09-09	Known	PMID: 33667223
		rs3731239	CDKN2A	9	21974219	9p21.3	A	G	0.372343	0.261792	1.14 (1.09, 1.19)	3.17x08-08	Known	PMID: 27749845; PMID: 33667223
		rs12910284	FGF7	15	49493719	15q21.2	A	G	0.415422	0.314244	1.17 (1.12, 1.23)	6.89x12-12	Known	PMID: 34642315
		rs67351073	ZGPAT	20	63704213	20q13.33	GA	G	0.0878666	0.0694703	0.78 (0.72, 0.85)	4.45x08-08	Novel
		rs577454702a	MAPK1	22	21778123	22q11.22	A	C	0.00714538	-	2.60 (1.86, 3.65)	2.53x08-08	Novel
	LA	rs10774632	BRAP	12	111648699	12q24.12	A	G	0.179065	0.300539	1.24 (1.14, 1.34)	7.07x09-09	Known	PMID: 21437268
		rs11571833	BRCA2	13	32398489	13q13.1	A	T	0.0091365	0.00683529	2.09 (1.65, 2.66)	1.57x09-09	Known	PMID: 25838448; PMID: 33667223
		rs55831773	ATP1B2	17	7655719	17p13.1	C	T	0.195373	0.218928	1.21 (1.13, 1.29)	5.10x09-09	Novel
		rs10419397	ANKLE1	19	17280519	19p13.11	G	A	0.29455	0.238437	1.18 (1.10, 1.26)	4.33x08-08	Novel
	HPC	rs138707495	GDF7	2	20677150	2p24.1	T	TA	0.00911496	0.00544336	3.06 (2.07, 4.53)	2.33x08-08	Novel
		rs1154462	ADH7	4	99423706	4q23	C	T	0.334043	0.293467	1.34 (1.22, 1.49)	9.38x09-09	Known	PMID: 21437268
		rs77750788	IGSF9B	11	133936692	11q25	G	A	0.0298964	0.015303	2.07 (1.61, 2.68)	2.03x08-08	Novel
		rs181194133a	OPCML	11	132728232	11q25	G	A	0.00889858	-	3.44 (2.24, 5.31)	2.09x08-08	Novel
		rs11571815	BRCA2	13	32394413	13q13.1	G	A	0.00876374	0.00629062	2.73 (1.91, 3.90)	3.99x08-08	Novel
European ancestry	All sites combined	rs1229984	ADH1B	4	99318162	4q23	C	T	0.028	0.0930945	0.65 (0.58, 0.72)	4.28x14-14	Known	PMID: 21437268; PMID: 27749845; PMID: 33667223
		rs77324539	ADH7	4	99462539	4q23	A	G	0.096	0.0829685	0.85 (0.80, 0.90)	1.96x08-08	Known	PMID: 21437268
		rs1131769	STING1	5	139478334	5q31.2	C	T	0.137	0.147854	1.14 (1.09, 1.20)	3.74x08-08	Novel
		rs9468692	TRIM10	6	30152113	6p22.1	G	T	0.069	0.114289	0.83 (0.78, 0.89)	2.86x08-08	Known	PMID: 33667223
		rs6938453	MICA	6	31410016	6p21.33	T	A	0.219	0.319585	0.86 (0.83, 0.90)	1.11x12-12	Known	PMID: 21437268; PMID: 27749845; PMID: 33667223; PMID: 34642315
		rs2857601	LTA	6	31566203	6p21.33	G	A	0.041	0.021065	1.27 (1.17, 1.38)	1.61x08-08	Known	PMID: 21437268; PMID: 27749845; PMID: 33667223; PMID: 34642315
		rs9271376	HLA-DRB1	6	32619336	6p21.32	A	G	0.242	0.24952	0.83 (0.80, 0.86)	1.47x21-21	Known	PMID: 21437268; PMID: 27749845; PMID: 33667223; PMID: 34642315
		rs11571833	BRCA2	13	32398489	13q13.1	A	T	0.01	0.00853746	1.84 (1.58, 2.15)	8.67x15-15	Known	PMID: 25838448; PMID: 33667223
		rs78378222	TP53	17	7668434	17p13.1	T	G	0.012	-	0.62 (0.52, 0.73)	2.16x08-08	Novel
		rs112891334b	KRT23	17	40945241	17q21	G	T	0.013	0.0553953	1.56 (1.35, 1.79)	8.03x10-10	Novel
		rs72485424	MRPL34	19	17291286	19p13.11	GT	G	0.3	0.276335	1.14 (1.10, 1.18)	1.02x12-12	Novel
	OC	rs7726159	TERT	5	1282204	5p15.33	C	A	0.324	0.370283	1.18 (1.12, 1.25)	9.80x09-09	Known	PMID: 27749845
		rs421284	CLPTM1L	5	1325475	5p15.33	T	C	0.441	0.410611	1.19 (1.13, 1.26)	1.51x10-10	Known	PMID: 27749845
		rs12910284	FGF7	15	49493719	15q21.2	A	G	0.415	0.314244	1.20 (1.14, 1.27)	7.00x11-11	Known	PMID: 34642315
		rs4809325	ARFRP1	20	63709883	20q13.33	C	T	0.085	0.0810417	0.74 (0.66, 0.82)	3.95x08-08	Novel
		rs577454702	MAPK1	22	21778123	22q11.22	A	C	0.007	-	2.60 (1.86, 3.65)	2.53x08-08	Novel
		rs2517878	-	6	29845603	6p22.1	C	T	0.253	0.214836	1.26 (1.19, 1.34)	3.54x14-14	Known	PMID: 33667223
		rs3104369	HLA-DQA1	6	32634705	6p21.32	C	T	0.235	0.256047	0.83 (0.78, 0.88)	1.71x08-08	Known	PMID: 21437268; PMID: 27749845; PMID: 33667223; PMID: 34642315
	LA	rs847900	ALDH2	12	111735644	12q24.12	A	G	0.171	0.245383	1.25 (1.16, 1.36)	2.26x08-08	Known	PMID: 21437268
		rs11571833	BRCA2	13	32398489	13q13.1	A	T	0.009	0.00683529	2.12 (1.62, 2.78)	4.47x08-08	Novel
	HPC	rs138707495	GDF7	2	20677150	2p24.1	T	TA	0.009	0.00544336	3.29 (2.15, 5.03)	4.50x08-08	Novel
		rs181777026	TENM4	11	81037815	11q14.1	C	T	0.012	0.00912754	2.81 (1.94, 4.05)	3.78x08-08	Novel
		rs181194133	OPCML	11	132728232	11q25	G	A	0.009	-	3.44 (2.24, 5.31)	2.09x08-08	Novel
	HPV(-) OPC	rs112726671c	VDR	12	47926100	12q13.11	A	G	0.016	-	2.28 (1.70, 3.07)	4.03x08-08	Novel
	HPV(+) OPC	rs1520483c	LTF	3	46468719	3p21.31	C	T	0.4	-	1.23 (1.14, 1.32)	2.19x08-08	Novel
		rs6938453c	MICA	6	31410016	6p21.33	T	A	0.225	-	0.64 (0.58, 0.7)	2.44x20-20	Known	PMID: 21437268; PMID: 27749845; PMID: 33667223; PMID: 34642315
		rs4360170c	MICB	6	31462582	6p21.33	A	G	0.061	-	0.60 (0.50, 0.72)	2.53x08-08	Known	PMID: 21437268; PMID: 27749845; PMID: 33667223; PMID: 34642315
		rs28688825c	HLA-DQA1	6	32619380	6p21.32	A	G	0.126	-	0.66 (0.58, 0.74)	6.94x12-12	Known	PMID: 21437268; PMID: 27749845; PMID: 33667223; PMID: 34642315
		rs9271452c	HLA-DQA1	6	32620608	6p21.32	T	A	0.39	-	1.53 (1.43, 1.65)	4.60x31-31	Known	PMID: 21437268; PMID: 27749845; PMID: 33667223; PMID: 34642315
		rs62407809c	COL11A2	6	33149378	6p21.32	A	G	0.129	-	0.72 (0.64, 0.81)	2.68x08-08	Known	PMID: 21437268; PMID: 27749845; PMID: 33667223; PMID: 34642315
Mixed ancestry	All sites combined	rs1154467	ADH7	4	99432854	4q23	A	T	0.192566	0.209	0.81 (0.76, 0.87)	8.51x10-10	Known	PMID: 21437268
	LA	rs200410709	STXBP6	14	25417834	14q12	CT	C	0.0167573	0.013	3.38 (2.26, 5.07)	3.57x09-09	Novel
	HPC	rs150899739	SASH1	6	148061934	6q24.3	G	A	0.0222103	0.008	5.84 (3.17, 10.76)	1.47x08-08	Novel
All variants passing GWAS significance are presented here. If the variant has been previously reported, it is classified as "known" and the reference is provided. aThese variants were only identified in European GWAS and were not present in the mixed group, as their minor allele frequency was below the 0.05% threshold. bThis variant was removed due high heterogeneity across studies p-heterogeneit…
cDue to population substructure observed in Mixed ancestry HPV(-) and HPV(+) gwas results these variant didn’t explore furthur within these popualtions.
