# Supplementary material for: Cross-ancestral GWAS identifies 29 variants across head and neck cancer subsites
Source: Nat Commun. 2025 Oct 2;16:8787. doi: 10.1038/s41467-025-63842-z (PMC12491539; doi:10.1038/s41467-025-63842-z)
Supplement: Supplementary file 7 — Supplementary Data 4 [file 41467_2025_63842_MOESM7_ESM.xlsx]

## Sheet: Sheet1
Supplementary Data 4. Description of independent genome-wide significant variants identified in ancestry specific and meta-analysis gwas analyses (in all sites combined and subsite specific).
1. Identified variants in transethnic GWAS meta-analysis
Annotation, lead SNP (position on GRCh38)	Description
Variants identified in all sites combined
1q32.1, rs61817953 (chr1:204493484)	The intronic variant rs61817953 was identified within PIK3C2B (Phosphatidylinositol-4-phosphate 3-kinase C2 domain-containing beta polypeptide) gene. PIK3C2B is a member of the Class II PI3Ks family. PI3-kinases are involved in various cellular processes including cell proliferation, oncogenic transformation, cell survival, cell migration, and intracellular protein trafficking.
1q32.1, rs6679311 (chr1:204590548)	The intergenic variant rs6679311 was located proximally to MDM4 (murine double minute 4) gene, which plays a role in the regulation of TP53 (Transformation-Related Protein 53) by inhibiting its activity.
4q23, rs17529509 (chr4:99430279)	The rs17529509 is a 5' UTR variant in ADH7 (Alcohol Dehydrogenase 7) gene. This gene encodes a component of alcohol dehydrogenase 7, pivotal in the metabolism of diverse substrates including ethanol and retinol. While its efficacy in ethanol oxidation is limited, it exhibits heightened activity in catalyzing retinol conversion to retinoic acid, a hormone important for cellular differentiation.
4q23, rs58223772 (chr4:99335007)	The rs58223772 variant is located within an intron of the ADH1B (Alcohol Dehydrogenase 1B) gene, which is a part of the alcohol dehydrogenase family responsible for metabolizing various substrates, including ethanol. This variant has previously been associated with alcohol dependence and consumption (Gelernter et al., 2014).
4q23, rs1229984 (chr4:99318162)	The rs1229984 variant is a missense mutation that impacts the activity of the ADH1B gene involved in alcohol metabolism. The (A) allele accelerates the breakdown of alcohol. Individuals carrying one or two copies of this variant metabolize alcohol more rapidly, leading to earlier onset of unpleasant effects. This rapid metabolism may potentially lower their susceptibility to alcoholism and upper …
5q31.2, rs1131769 (chr5:139478334)	The rs1131769 variant is a missense mutation located in the STING1 (Stimulator of Interferon Response CGAMP Interactor 1) gene, which is vital for regulating innate immune responses against viral infections. The C allele of this variant has been associated with an increased risk of certain radiotherapy-induced (RT) toxicities (Mucositis)(Schack et al., 2022).
6p21.33, rs9266806, (chr6:31410245)	The rs9266806 variant is situated within an intron of the MICA gene. MICA encodes the major histocompatibility complex (MHC) class I chain-related protein A, which is pivotal in the innate immune response and in facilitating the processing and presentation of antigens via MHC Class I molecules.
6p21.33, rs541752611 (chr6:31070111)	No information
6p21.32, rs9282195 (chr6:32700277)	No information
6p22.1, rs13215307 (chr6:30184177)	The rs13215307 variant is located downstream of TRIM15 (tripartite motif 15) gene. TRIM15 plays a role in innate antiviral immunity, as well as in cell migration and chemotaxis.
12q24.12, rs12314527 (chr12:111935285)	The rs12314527 variant is a noncoding transcript exon variant situated within the TMEM116 (Transmembrane Protein 116) gene, which plays a role in numerous cancer-related processes, including cell proliferation, migration, and invasion. This variant exhibits a moderate correlation with rs4767364 (R2= 0.5, D’= 0.98), which was previously identified in a combined analysis of discovery and replicatio…
13q13.1, rs7334543 (chr13:32399139)	The rs7334543 variant, characterized by its low frequency, was identified as a 3' UTR variant within the tumor suppressor gene BRCA2.
13q13.1, rs11571833 (chr13:32398489)	The rs11571833 variant represents a stop gained mutation located within the tumor suppressor gene BRCA2. This variant has been linked to several malignancies, including breast cancer, ovarian cancer, prostate cancer, colorectal cancer, lung cancer, and cutaneous squamous cell carcinoma. The rs11571833 demonstrates a high correlation with rs11571815 which has previously been identified in cases of…
19p13.11, rs10419397 (chr19:17280519)	The rs10419397 variant is situated within an intron upstream of the ANKLE1 (ankyrin repeat and LEM domain-containing 1) gene. Previous studies have linked this variant to alterations in Mitochondrial DNA levels(Hägg et al., 2021; Zaidi et al., n.d.). Other studies suggest that variants at this locus can modulate the risk of breast cancer in carriers of the BRCA1 gene mutation and are associated w…
Variants identified in oral cavity
4q23, rs3846449 (chr4:99337969)	The rs3846449 is an intronic variant in ADH1C (Alcohol Dehydrogenase 1C) gene. This variant has been previously associated with alcohol consumption (drinks per week)(Liu et al., 2019a).
4q23, rs1229984 (chr4:99318162)	The rs1229984 variant is a missense mutation that impacts the activity of the ADH1B gene involved in alcohol metabolism. The (A) allele accelerates the breakdown of alcohol. Individuals carrying one or two copies of this variant metabolize alcohol more rapidly, leading to earlier onset of unpleasant effects. This rapid metabolism may potentially lower their susceptibility to alcoholism and upper …
5p15.33, rs7726159 (chr5:1282204)	The rs7726159 is an intronic variant in TERT (telomerase reverse transcriptase) gene, well-known as a cancer susceptibility hotspot. This variant has been associated with lung cancer in never smokers (Wei et al., 2024), breast cancer and differentiated thyroid cancer.
5p15.33, rs60622800 (chr5:1309789)	The rs60622800 variant, situated upstream of the TERT gene, has been linked to various cancers, such as basal cell carcinoma and bladder cancer. Previous GWAS have hinted at a potential connection between this variant and oral cavity cancers(Lesseur et al., 2016).
5p15.33, rs31493 (chr5:1361566)	The rs31493 is a downstream variant to CLPTM1L (Cleft Lip and Palate Transmembrane Protein 1-Like Protein). It is in low LD with previously identified variant (rs10462706; R2=0.26, D’= 0.77) in oral and pharyngeal cancer (Lesseur et al., 2016).
5q31.2, rs28419191 (chr5:139465014)	The rs28419191 is an intergenic variant located upstream of ECSCR (Endothelial Cell Surface Expressed Chemotaxis and Apoptosis Regulator) gene and has been previously linked to Merkel cell polyomavirus VP1 antibody levels and response to radiotherapy.
6p21.32, rs9271300 (chr6:32613805)	The rs9271300 is an intergenic variant located between HLA-DRB1 and HLA-DQA1 in MHC region. Previously has been linked to oral cavity and pharyngeal cancer (Lesseur et al., 2016).
6p22.1, rs407238 (chr6:29839124)	The rs407238 is an intergenic variant located between HLA-G and HCP5B. It has been strongly associated with various conditions including Celiac disease, intestinal malabsorption, iron metabolism disorders, multiple blood traits, hyperthyroidism, multiple sclerosis, as well as factors including hip circumference and weight, reaching significance at the genome-wide level.
9p21.3, rs3731239 (chr9:21974219)	The rs3731239 is an intronic variant mapped to CDKN2A (cyclin dependent kinase inhibitor 2A) gene. This variant has been associated with increased risk of esophagus squamous cell carcinoma, endometrial cancer and breast cancer. This variant is in moderate LD (R2= 0.4, D’= 0.78) with previously identified variant in this locus rs8181047 linked to increased risk of oral cavity cancers (Lesseur et a…
15q21.2, rs12910284 (chr15:49493719)	The rs12910284 is an intronic variant in FGF7. Previous GWAS indicated an association between this variant and oral cavity cancer at GWAS suggestive level. In a metanalysis GWAS this variant was found to increase the risk of oral cavity and HPV negative oropharyngeal cancers (Lesseur et al., 2016).
20q13.33, rs67351073 (chr20:63704213)	The rs67351073 is a variant in non-coding transcript exon of ZGPAT (Zinc Finger CCCH-Type and G-Patch Domain Containing) gene.
Variants identified in larynx
12q24.12, rs10774632 (chr12:111648699)	The rs10774632 is an intronic variant mapped to BRAP (BRCA1-Associated Protein) gene. The rs10774632 is moderately correlated with rs4767364 (R2=0.44, D’= 0.88) and has been previously reported in UADT cancers (McKay et al., 2011).
13q13.1, rs11571833 (chr13:32398489)	The rs11571833 variant represents a stop gained mutation located within the tumor suppressor gene BRCA2. This variant has been linked to several malignancies, including breast cancer, ovarian cancer, prostate cancer, colorectal cancer, lung cancer, and cutaneous squamous cell carcinoma.The rs11571833 demonstrates a high correlation with rs11571815 which has previously been identified in cases of …
17P13.1, rs55831773 (chr17:7655719)	The rs55831773 is a Splice polypyrimidine tract variant located in ATP1B2 (ATPase Na+/K+ transporting subunit beta 2) telomeric to the tumor-suppressor gene TP53. It is highly associated with SHBG (sex hormone-binding globulin levels) which is a diagnostic marker in multiple cancers as well as height and low-density lipoprotein levels. Variants in this gene has been previously associated with inc…
19p13.11, rs10419397 (chr19:17280519)	The rs10419397 variant is an intron situated upstream of ANKLE1 (ankyrin repeat and LEM domain-containing 1) gene. Previous studies have linked this variant to alterations in Mitochondrial DNA levels (Zaidi et al., 2023). Other studies suggest that variants at this locus can modulate the risk of breast cancer in carriers of the BRCA1 gene mutation and are associated with triple-negative breast ca…
Variants identified in hypopharynx
2p24.1, rs138707495 (chr2:20677150)	The rs138707495 is upstream gene variant near GDF7 (Growth Differentiation Factor 7). A mutation in this gene was associated with increased risk for Barrett's esophagus and esophageal adenocarcinoma (Becker et al., 2016).
4q23, rs1154462 (chr4:99423706)	The rs1154462 is an intronic variant in ADH7 gene.
11q25, rs77750788 (chr11:133936692)	The rs77750788 is an intronic variant located in IGSF9B gene (encodes Immunoglobulin Superfamily Member 9B). Variants in this gene are associated with ovarian cancer and involve in vitamin D receptor pathway.
13q13.1, rs11571815 (chr13:32394413)	The rs11571815 is an intronic variant in BRCA2. Previously has been linked to increased risk of UADT cancers and squamous cell lung carcinoma (Byun et al., 2022b; Lesseur et al., 2021) However, its correlation with hypopharyngeal cancer specifically has not yet been established.
2. Identified variants in European population GWAS
4q23, rs1229984 (chr4:99318162)	The rs1229984 variant is a missense mutation that impacts the activity of the ADH1B gene involved in alcohol metabolism. The (A) allele accelerates the breakdown of alcohol. Individuals carrying one or two copies of this variant metabolize alcohol more rapidly, leading to earlier onset of unpleasant effects. This rapid metabolism may potentially lower their susceptibility to alcoholism and upper …
4q23, rs77324539 (chr4:99462539)	The rs77324539 variant is situated within an intergenic region, with the closest gene being ADH7. In the European population, the minor allele frequency of this variant is approximately 0.12, while it is 0.01 in African/African-American populations, 0.07 in Admixed American populations, and 0.04 in South Asian populations. Its occurrence is almost negligible in East Asian and other Asian populati…
5q31.2, rs1131769 (chr5:139478334)	The rs1131769 variant is a missense mutation located in the STING1 (Stimulator of Interferon Response CGAMP Interactor 1) gene, which is vital for regulating innate immune responses against viral infections. The C allele of this variant has been associated with an increased risk of certain radiotherapy-induced (RT) toxicities (Mucositis)(Schack et al., 2022).
6p22.1, rs9468692 (chr6:30152113)	The rs9468692 variant is located in the 3' UTR of the TRIM10 (Tripartite Motif Containing 10) gene. TRIM10 plays a role in the antiviral mechanism through IFN-stimulated genes and is involved in cytokine signaling within the immune system.
6P21.33, rs6938453 (chr6:31410016)	The rs6938453 is an intronic variant in MICA (MHC Class I Polypeptide-Related Sequence A) gene and has been associated with invasive cervical cancer.
6p21.33, rs2857601 (chr6:31566203)	The rs2857601 variant is an intergenic variation located near the LTA (Lymphotoxin Alpha) gene. LTA encodes a protein belonging to the tumor necrosis factor family, serving as a cytokine produced by lymphocytes.
6p21.32, rs9271376 (chr6:32619336)	The rs9271376 is an intergenic variant mapped to HLA-DRB1.
13q13.1, rs11571833 (chr13:32398489)	The rs11571833 variant represents a stop gained mutation located within the tumor suppressor gene BRCA2. This variant has been linked to several malignancies, including breast cancer, ovarian cancer, prostate cancer, colorectal cancer, lung cancer, and cutaneous squamous cell carcinoma. The rs11571833 demonstrates a high correlation with rs11571815 which has previously been identified in cases of…
17p13.1, rs78378222 (chr17:7668434)	The rs78378222 variant is a 3' UTR mutation located within the TP53 (Tumor Protein P53) gene. Its minor allele frequency is approximately 0.01 in the European population, 0.002 in African/African-American populations, and 0.003 in Admixed American populations. However, its occurrence is nearly absent in Asian populations.
19p13.11, rs72485424 (chr19:17291286)	The rs72485424 is located 2KB upstream of MRPL34 (Mitochondrial Ribosomal Protein L34). MRPL34 incorporates in protein synthesis in the mitochondrion.
Variants identified in oral cavity
5p15.33, rs7726159 (chr5:1282204)	The rs7726159 is an intronic variant in TERT (telomerase reverse transcriptase) gene, well-known as a cancer susceptibility hotspot. This variant has been associated with lung cancer in never smokers, breast cancer and differentiated thyroid cancer.
5p15.33, rs421284 (chr5:1325475)	The rs421284 is a non-coding transcript exon variant in CLPTM1L (Cleft Lip and Palate Transmembrane Protein 1-Like Protein). It is in low LD with previously identified variant (rs10462706; R2=0.12, D’= 0.91) in oral and pharyngeal cancer(Lesseur et al., 2016).
15q21.2, rs12910284 (chr15:49493719)	The rs12910284 is an intronic variant in FGF7. Previous GWAS indicated an association between this variant and oral cavity cancer at GWAS suggestive level(Lesseur et al., 2016). In a meta-analysis GWAS this variant was found to increase the risk of oral cavity and HPV negative oropharyngeal cancers(Ferreiro-Iglesias et al., 2021).
20q13.33, rs4809325 (chr20:63709883)	The rs4809325 is an intronic variant in ARFRP1 (ADP Ribosylation Factor Related Protein 1) gene. There is some evidence of association of this variant with age of smoking initiation (Liu et al., 2019b).
22q11.22, rs577454702 (chr22:21778123)	The rs577454702 is an intronic variant in MAPK1 (mitogen-activated protein kinase 1).MAPK1 is a member of MAP kinases family and invovles in multiple biological process including proliferation, differentiation, transcription regulation and development.
6p22.1, rs2517878 (chr6:29845603)	No information
6p21.32, rs3104369 (chr6:32634705)	The rs3104369 is an intronic variant mapped to HLA-DQA1. It is in moderate LD with previously identified variant, rs3828805, (R2= 0.3, D’= 0.63), and low LD with rs9271611 (R2= 0.18, D’=0.89) in oral and pharyngeal cancers (Lesseur et al., 2016, 2021)
Variants identified in larynx
12q24.12, rs847900 (chr12:111735644)	The rs847900 variant is located within an intronic region of the ALDH2 (Aldehyde Dehydrogenase 2 Family Member) gene. ALDH2 is known for its association with alcohol sensitivity and plays a crucial role in alcohol metabolism. ALDH2 variants have shown to predict smoking cession independent of drinking status (Masaoka et al., 2017).
13q13.1, rs11571833 (chr13:32398489)	The rs11571833 variant represents a stop gained mutation located within the tumor suppressor gene BRCA2. This variant has been linked to several malignancies, including breast cancer, ovarian cancer, prostate cancer, colorectal cancer, lung cancer, and cutaneous squamous cell carcinoma. The rs11571833 demonstrates a high correlation with rs11571815 which has previously been identified in cases of…
Variants identified in hypopharynx
2p24.1, rs138707495 (chr2:20677150)	The rs138707495 is upstream gene variant near GDF7 (Growth Differentiation Factor 7). A mutation in this gene was associated with increased risk for Barrett's esophagus and esophageal adenocarcinoma (Becker et al., 2016).
11q14.1, rs181777026 (chr11:81037815)	The rs181777026 variant is positioned in an intergenic region, with its closest proximity to TENM4. There is emerging evidence suggesting an association between this variant and smoking intensity.
11q25, rs181194133 (chr11:132728232)	The rs181194133 variant is located within the intronic region of OPCML (Opioid Binding Protein/Cell Adhesion Molecule Like). Previous study has established an association between OPCML and ovarian cancer.
Variants identified in HPV(+) oropharynx
3p21.31, rs1520483 (chr3:46468719)	The rs1520483 is an intronic variant in LTF (Lactotransferrin) gene. It has been associated with C-C motif chemokine 4 levels and macrophage inflammatory protein 1b levels. LTF involves in innate immune response and antimicrobial activity.
6p21.33, rs6938453 (chr6:31410016)	The rs6938453 is an intronic variant in MICA (MHC Class I Polypeptide-Related Sequence A) gene and has been associated with invasive cervical cancer.
6p21.33, rs4360170 (chr6:31462582)	The rs4360170 variant is located within an intronic region of the MICB (MHC Class I Polypeptide-Related Sequence B) gene. There exists a significant association between this variant and eosinophil count. MICB plays a crucial role in the innate immune response as well as in the processing and presentation of antigens mediated by Class I MHC. Notably, herpes simplex is among the primary diseases as…
6P21.32, rs28688825 (chr6:32619380)	The rs28688825 variant is situated within the intergenic region between HLA-DRB1 and HLA-DQA1 and has previously been associated with asthma, type 1 diabetes, and autoimmune diseases. While there has been an observed protective association with oropharyngeal cancer, this association did not achieve GWAS significance in the previous study (Lesseur et al., 2016)
6p21.32, rs9271452 (chr6:32620608)	The rs9271452 is an intergenic variant near to HLA-DQA1.
6p21.32, rs62407809 (chr6:33149378)	The rs62407809 is a downstream COL11A2 (Collagen Type XI Alpha 2 Chain) variant. Previously has been identified to be associated with oropharyngeal cancer at GWAS suggestive level (Lesseur et al., 2016). There is existed evidence on involvement of COL11A1 in tumor immunity (Luo et al., 2022).
Variants identified in HPV(-) oropharynx
12q13.11, rs112726671 (chr12:47926100)	The rs112726671 is an intronic variant in VDR (vitamin D receptor) gene.
3. Identified variants in Mixed population GWAS
Variants identified in all sites combined
4q23,rs1154467 (chr4:99432854)	The rs1154467 variant is located within an intron of the ADH7 gene. It is in moderate LD with rs971074 previously found in replication phase in UADT cancer GWAS (McKay et al., 2011). There's emerging evidence suggesting a potential link between this variant and the incidence of laryngeal cancer, as well as alcohol consumption frequency (source: https://genetics.opentargets.org/variant/4_99432854_…
Variants identified in larynx
6q24.3, rs150899739 (chr6:148061934)	The rs150899739 variant, positioned in an intergenic region proximal to SASH1 (SAM And SH3 Domain Containing 1), exhibits a minor allele frequency of 0.01 in European and South Asian populations, 0.004 in African/African American populations, and 0.003 in Admixed American populations. SASH1 encodes a protein identified as a potential tumor suppressor, implicated in the negative regulation of canc…
Variants identified in hypopharynx
14q12, rs200410709 (14:25417834)	The rs200410709 variant is situated in an intergenic region, adjacent to the STXBP6 (Syntaxin Binding Protein 6) gene. With a minor allele frequency [C allele] of 0.01 in European and Admixed American populations, and 0.002 in African/African American populations, its occurrence is nearly absent in other ethnic groups.
