# Supplementary material for: Cross-ancestral GWAS identifies 29 variants across head and neck cancer subsites
Source: Nat Commun. 2025 Oct 2;16:8787. doi: 10.1038/s41467-025-63842-z (PMC12491539; doi:10.1038/s41467-025-63842-z)
Supplement: Supplementary file 8 — Supplementary Data 5 [file 41467_2025_63842_MOESM8_ESM.xlsx]

## Sheet: Sheet1
Supplementary Data 5. Functional annotation of independent top-hit variants identified in cross-ancestry, European, and Mixed-ancestry gwas analyses.
		rsID	CHR	BP (GRCh38)	ENCODE								Forgedb6	RegulomeDB7	Forgedb (for proxy variant with r2>0.8)	RegulomeDB (for proxy variant with r2>0.8)
					Accession	Class	DNase	ATAC1	CTCF2	H3K27ac3	H3K4me34	Nearest Gene	Forgedb score	RegulomeDB rank	Forgedb score (rsID, r2)	RegulomeDB rank (rsID, r2)
Meta-Analysis	All sites combined	rs61817953	1	204493484	EH38E1414557	Proximal Enhancer	3.25	1.51	1.76	5.06	5.47	PIK3C2B- 1,271 bp	2	1f	10 (rs12039968, r2=0.95)	1f (rs12039365, r2=0.93)
		rs6679311	1	204590548	-								6	1f	-	-
		rs17529509	4	99430279	EH38E2315062	Distal Enhancer	2.95	4.17	1.48	2.42	2.22	ADH7 - 4,708 bp	7	1f	8 (rs113685321, r2=0.93)	-
		rs58223772	4	99335007	-								2	1f	8 (rs11936869, r2=0.94)	3a (rs4147541, r2=0.94)
		rs1229984	4	99318162	-								6	4	3 (rs75721934, r2=0.82)	6 (rs75721934, r2=0.82)
		rs1131769	5	139478334	EH38E3664723	Distal Enhancer	1.83	1.02	1.22	2.72	2.38	STING1 - 3,236 bp	8	1f	-	-
		rs541752611	6	31070111	-								-	5	-	-
		rs9266806	6	31410245	-								3	1f	-	-
		rs9282195	6	32700277	-								-	1d	rs9282195 Variant is not in 1000G reference panel.	rs9282195 Variant is not in 1000G reference panel.
		rs13215307	6	30184177	EH38E3699622	Distal Enhancer	2	1.93	2.06	1.69	1.27	PAIP1P1 - 4,291 bp	2	1f	-	-
		rs12314527	12	111935285	-								5	7	10 (rs3213628, r2=0.85)	1b (rs3213628, r2=0.85)
		rs7334543	13	32399139	-								4	6	8 (rs9943888, r2=88)	4 (rs61680972, r2=0.92)
		rs11571833	13	32398489	-								4	7	5 (rs11571815, r2=0.96)	-
		rs78378222a	17	7668434	-								8	1b	-	-
		rs10419397	19	17280519	-								5	1f	9 (rs55924783, r2=0.96)	2b (rs113299211, r2=0.96)
	OC	rs3846449	4	99337969	-								5	6	8 (rs11936869, r2=0.94)	3a (rs4147541, r2=0.94)
		rs1229984	4	99318162	-								6	4	3 (rs75721934, r2=0.82)	6 (rs75721934, r2=0.82)
		rs7726159	5	1282204	EH38E2352711	Distal Enhancer	3.36	3.05	1.55	2.23	3.4	TERT- 12,587 bp	7	1f	-	5 (rs61345153, r2=0.84)
		rs60622800	5	1309789	-								5	1b	7 (rs421629, r2=0.83)	2b (rs421629, r2=0.83)
		rs31493	5	1361566	-								6	6	-	5 (rs57723174, r2=0.99)
		rs28419191	5	139465014	EH38E3664712	CA5-CTCF	2.02	0.92	2.02	1.59	0.85	ECSCR - 2,270 bp	6	7	-	-
		rs9271300	6	32613805	-								3	1f	-	-
		rs407238	6	29839124	EH38E3701501	Distal Enhancer	3.63	2.19	1.54	2.04	1.19	HLA-DQA1 - 23,487 bp	3	1f	-	-
		rs3731239	9	21974219	-								8	1f	-	-
		rs12910284	15	49493719	EH38E3877979	Proximal Enhancer	2.27	1.08	1.47	4.11	5.29	CDKN2A - 612 bp	7	1f	6 (rs11852293, r2=0.97)	5 (rs10851478, r2=0.98)
		rs67351073	20	63704213	EH38E1760870	Distal Enhancer	2.86	1.4	1.2	2.9	1.25	FGF7 - 70,298 bp	2	1f	8 (rs1758206, r2=0.98)	4 (rs1758206, r2=0.98)
		rs577454702a	22	21778123	EH38E3449198	Distal Enhancer	2.01	1.01	1.38	1.75	2.45	ZGPAT - 3,131 bp	-	2b	-	-
	LA	rs10774632	12	111648699	-								5	1f	10 (rs886205, r2=0.92)	2a (rs886205, r2=0.92)
		rs11571833	13	32398489	-								4	7	5 (rs11571815, r2=0.96)	-
		rs55831773	17	7655719	-								8	4	-	-
		rs10419397	19	17280519	-								5	1f	8 (rs4808075, r2=0.98)	2b (rs17723675, r2=0.97)
	HPC	rs138707495	2	20677150	-								-	2b	-	-
		rs1154462	4	99423706	EH38E3329678	Proximal Enhancer	4.48	3.3	1.81	5.21	2.91	ENSG00000270100 - 1,730 bp	4	7	8 (rs2851026, r2=0.83)	3a (rs1789869, r2=0.82)
		rs77750788	11	133936692	-								10	1f	-	-
		rs181194133a	11	132728232	EH38E4054061	Distal Enhancer	3.46	1.74	1.76	4.06	2.66	IGSF9B - 19,856 bp	5	4	-	-
		rs11571815	13	32394413	EH38E4053682	CA	2.17	1.73	1.2	1.37	1	ENSG00000279497 - 45,046 bp	5	5	4 (rs11571818, r2=0.96)	-
European ancestry	All sites combined	rs1229984	4	99318162	-								6	4	-	-
		rs77324539	4	99462539	-								6	1f	8 (rs113685321, r2=0.98)	4 (rs113685321, r2=0.98)
		rs1131769	5	139478334	-								8	1f	-	-
		rs9468692	6	30152113	EH38E3664723	Distal Enhancer	1.83	1.02	1.22	2.72	2.38	STING1 - 3,236 bp	2	1f	6 (rs117401107, r2=1.0)	-
		rs6938453	6	31410016	EH38E3699598	Distal Enhancer	4.85	2.56	1.66	2.24	1.97	TRIM10 - 8,586 bp	-	4	-	-
		rs2857601	6	31566203	EH38E4398928	Distal Enhancer	1.82	1.43	1.36	1.97	1.78	MICA - 6,332 bp	2	1f	-	-
		rs9271376	6	32619336	-								4	7	-	-
		rs11571833	13	32398489	-								4	7	5 (rs11571815, r2=1.0)	-
		rs78378222	17	7668434	-								8	1b	-	-
		rs112891334b	17	40945241	-								-	4	8 (rs75574595, r2=0.84)	4 (rs17843023, r2=0.84)
		rs72485424	19	17291286	-								-	3a	9 (rs55924783, r2=0.99)	2b (rs113299211, r2=0.99)
	OC	rs7726159	5	1282204	EH38E2352711	Distal Enhancer	3.36	3.05	1.55	2.23	3.4	TERT - 12,587 bp	7	1f	-	4 (rs57654347, r2=0.91)
		rs421284	5	1325475	EH38E3622575	Distal Enhancer	1.94	2.2	1.44	3.01	1.99	MIR4457 - 15,909 bp	8	1b	10 (rs460073, r2=0.86)	2b (rs460073, r2=0.86)
		rs12910284	15	49493719	EH38E1760870	Distal Enhancer	2.86	1.4	1.2	2.9	1.25	FGF7 - 70,298 bp	7	1f	7 (rs1507618, r2=0.90)	5 (rs1507618, r2=0.90)
		rs4809325	20	63709883	-								6	1f	10 (rs2427536, r2=0.95)	3a (rs2427536, r2=0.95)
		rs577454702	22	21778123	-								-	2b	-	-
		rs2517878	6	29845603	EH38E3699398	Distal Enhancer	4.6	3.43	1.31	2.67	1.46	ENSG00000285799 - 6,756 bp	3	1f	7 (rs116002822, r2=1.0)	1f (rs3868072, r2=0.99)
		rs3104369	6	32634705	EH38E3701522	Distal Enhancer	2.51	1.67	1.8	4.73	2.45	HLA-DQA1 - 2,562 bp	2	1f	-	-
	LA	rs847900	12	111735644	-								4	1f	10 (rs3213628, r2=0.83)	1b (rs3213628, r2=0.83)
		rs11571833	13	32398489	-								4	7	5 (rs11571815, r2=1)	-
	HPC	rs138707495	2	20677150	EH38E3329678	Proximal Enhancer	4.48	3.3	1.81	5.21	2.91	ENSG00000270100 - 1,730 bp	-	2b	-	-
		rs181777026	11	81037815	-								4	7	-	-
		rs181194133	11	132728232	EH38E4053682	CA	2.17	1.73	1.2	1.37	1	ENSG00000279497 - 45,046 bp	5	4	-	-
	HPV(-) OPC	rs112726671	12	47926100	-								7	5	8 (rs77882185, r2=0.89)	2b (rs77882185, r2=0.89)
	HPV(+) OPC	rs1520483	3	46468719	-								6	1f	8 (rs12489117, r2=0.84)	3a (rs12489117, r2=0.84)
		rs6938453	6	31410016	EH38E4398928	Distal Enhancer	1.82	1.43	1.36	1.97	1.78	MICA - 6,332 bp	-	4	-	-
		rs4360170	6	31462582	EH38E3700552	Proximal Enhancer	3.02	2.6	1.61	5.46	4.26	HCP5 - 554 bp	2	1f	-	-
		rs28688825	6	32619380	-								4	7	-	-
		rs9271452	6	32620608	-								-	7	-	6 (rs34269193, r2=0.82)
		rs62407809	6	33149378	-								-	1f	10 (rs114652844, r2=0.90)	1d (rs116021561, r2=0.90)
Mixed ancestry	All sites combined	rs1154467	4	99432854	-								5	5	-	-
	LA	rs200410709	14	25417834	-								-	7	-	-
	HPC	rs150899739	6	148061934	-								3	7	6 (rs141908517, r2=0.97)	5 (rs141908517, r2=0.97)
aThese variants were only identified in European GWAS and were not present in the mixed group, as their minor allele frequency was below the 0.05% threshold. bThis variant was removed due high heterogeneity across studies p-heterogeneity <5E-8. c CHR = Chromosome; BP = Base-pair position; OC = Oral cavity; LA = Larynx; HPC = Hypopharynx; OPC = Oropharynx.
1ATAC:Assay for Transposase-Accessible Chromatin ; 2CTCF: A transcription factor involve in regulation of chromatin architecture; 3H3K27ac: An epigenetic modification to the DNA packaging protein histone H3 and a marker of active enhancers; 4H3K4me3:a chromatin modification known to mark the transcription start sites of active genes; 5CA: Chromatin accessibility.
6FORGEdb scores are used for predicting which genetic variants are most likely to be a regulatory variant. FORGEdb scores range between 0 and 10, and are calculated using different regulatory DNA datasets, including data for transcription factor (TF) binding and chromatin accessibility. A higher score indicates strong evidence of functional relevance, while a lower score suggests limited evidence…
7information obtained from https://regulomedb.org/regulome-search.
RegulomeDB rank Description
	Likely to affect binding and linked to expression of a gene target
1a	eQTL +TF binding +matched TF motif +matched DNase footprint +DNase peak
1b	eQTL +TF binding +any motif +DNase footprint +DNase peak
1c	eQTL +TF binding +matched TF motif +DNase peak
1d	eQTL +TF binding +any motif +DNase peak
1e	eQTL +TF binding +matched TF motif
1f	eQTL +TF binding/DNase peak Likely to affect binding
2a	TF binding +matched TF motif +matched DNase footprint +DNase peak
2b	TF binding +any motif +DNase footprint +DNase peak
2c	TF binding +matched TF motif +DNase peak Less likely to affect binding
3a	TF binding +any motif +DNase peak
3b	TF binding +matched TF motif Minimal binding evidence
4	TF binding +DNase peak
5	TF binding or DNase peak
6	Motif hit
