# Supplementary material for: Cross-ancestral GWAS identifies 29 variants across head and neck cancer subsites
Source: Nat Commun. 2025 Oct 2;16:8787. doi: 10.1038/s41467-025-63842-z (PMC12491539; doi:10.1038/s41467-025-63842-z)
Supplement: Supplementary file 9 — Supplementary Data 6 [file 41467_2025_63842_MOESM9_ESM.xlsx]

## Sheet: Sheet1
Supplementary Data 6. Genetic heritability of head and neck cancer and subsites.
	European Group					Mixed Group
	Heritability - h2	SE	LCI	UCI	Percentage of trait variance explainted by top hits in HLA region	Heritability - h2	SE	LCI	UCI
Oral cavity	0.0373	0.0148	0.008292	0.066308	0.34	0.1025	0.0575	-0.0102	0.2152
Larynx	0.0423	0.0162	0.010548	0.074052	0	0.0161	0.0552	-0.092092	0.124292
HPV(+) oropharynx	0.0631	0.0238	0.016452	0.109748	0.91
HPV(-) oropharynx	0.0522	0.0289	-0.004444	0.108844	0
Hypopharynx	0.0226	0.0131	-0.003076	0.048276	0	-0.0503	0.0636	-0.174956	0.074356
All	0.0685	0.013	0.04302	0.09398	0.41	0.1008	0.0432	0.016128	0.185472
Genetic heritability was calculated separately within the European and the Mixed groups. Due to small sample sizes and the heterogeneous nature of the Mixed Group, estimates are likely unreliable; no Mixed Group sumamry level data was available for HPV(+) or HPV(-) OPC so no heritability estimates were calculated.
