# Supplementary material for: Cross-ancestral GWAS identifies 29 variants across head and neck cancer subsites
Source: Nat Commun. 2025 Oct 2;16:8787. doi: 10.1038/s41467-025-63842-z (PMC12491539; doi:10.1038/s41467-025-63842-z)
Supplement: Supplementary file 10 — Supplementary Data 7 [file 41467_2025_63842_MOESM10_ESM.xlsx]

## Sheet: Sheet1
Supplementary Data 7. Colocalization analysis of significant SNPs.
		QTLs										Smoking and alcohol use
	SNP (Proxy SNP with R2>0.8)	Gene expression level/ splicing or	Associated Genes	eQTL whole blood (HHP4) *	eQTL esophagus mucosa (HHP4)*	eQTL lung (HHP4)*	sQTL whole blood (HHP4)	sQTL esophagus mucosa (HHP4)	sQTL lung (HHP4)	mQTL whole blood (HHP4)	mQTL lung (HHP4)	Drinking per week (HHP4)	Smoking initiation (HHP4)	Cigarette per day (HHP4)
	Transancestry meta-analysis-all sites
Genome-wide associated variants	rs61817953	ENSG00000133056	PIK3C2B	-	0.17	-	-	-	-	-		0	0.06	0.02
		cg08024432	PIK3C2B	-	-	-	-	-	-	-	0.00424672
		cg17419461	PIK3C2B	-	-	-	-	-	-	-	0.0161102
		cg16429345	PIK3C2B	-	-	-	-	-	-	-	0.0533005
	rs6679311	ENSG00000240219	-	0	0.7 (-)	-	-	-	-	-		0	0.03	0
		ENSG00000170382	LRRN2	-	0.7 (-)	-	-	-	-	-
		ENSG00000133056	PIK3C2B	0	-	-	-	-	-	-
		cg20240347		-	-	-	-	-	-	-	0.48212
		cg10661893		-	-	-	-	-	-	-	0.597707
		cg15097530	MDM4	-	-	-	-	-	-	-	0.691016
		cg12456798	LRRN2	-	-	-	-	-	-	-	0.000793684
		cg21195376	PIK3C2B	-	-	-	-	-	-	-	0.86 (+)
	rs17529509			-	-	-	-	-	-	-	-	0.03	0	0
	rs58223772	ENSG00000198099	ADH4	-	0	-	-	-	-	-	-	1	0.06	0
		ENSG00000248144	ADH1C	-	0	0	-	-	-	-	-
		ENSG00000198099	ADH4	-	0	-	-	-	-	-	-
		ENSG00000248144	ADH1C	-	0	-	-	-	-	-	-
	rs12314527	ENSG00000226469	ADAM1B	0.89 (+)	0.83 (+)	-	-	-	-	-	-	0	0	0
		ENSG00000111300	NAA25	0	-	-	-	-	-	-	-
		ENSG00000111252	SH2B3	0.9 (-)	-	-	-	-	-	-	-
		ENSG00000234608	MAPKAPK5-AS1	0.9 (+)	0.36	-	-	-	-	-	-
		ENSG00000198270	TMEM116	0.92 (+)	0	-	-	-	-	-	-
		ENSG00000111275	ALDH2	-	0.66	0.9 (-)	-	-	-	-	-
		ENSG00000179295	PTPN11	0	-	-	-	-	-	-	-
		ENSG00000089248	ERP29	0	-	-	-	-	-	-	-
		ENSG00000257595	LINC02356	0.89 (+)	-	-	-	-	-	-	-
		ENSG00000111271	ACAD10	0.91 (+)	-	-	-	-	-	-	-
		ENSG00000270018	-	0	-	-	-	-	-	-	-
		ENSG00000198324	PHETA1	0.89 (+)	-	-	-	-	-	-	-
		ENSG00000089022	MAPKAPK5	0	-	-	-	-	-	-	-
		ENSG00000257877	-	0.16	-	-	-	-	-	-	-
		chr12:111840477:111841327:clu_4987:ENSG00000234608	MAPKAPK5-AS1	-	-	-	-	0.89	-	-	-
		cg15247468					-	-	-	-	0.349733
		cg27393610	TSS1500,TMEM116				-		-	-	0.000777395
	rs7334543	ENSG00000244754	N4BP2L2	0	-	-	-	-	-	-	-	0	0	0
		ENSG00000230633	-	0	-	-	-	-	-	-	-
		ENSG00000139618	BRCA2	0	-	0.74 (-)	-	-	-	-	-
	rs10419397	ENSG00000127220	ABHD8	-	0	0	-	-	-	-	-	0	0	0.02
		ENSG00000099330	OCEL1	0	0	-	-	-	-	-	-
		ENSG00000160113	NR2F6	-	0.35	-	-	-	-	-	-
		ENSG00000130300	PLVAP	0	-	-	-	-	-	-	-
		ENSG00000130299	GTPBP3	0	-	-	-	-	-	-	-
		chr19:17267527:17268794:clu_22570:ENSG00000105393.15	BABAM1	-	-	-	-	0.00497127	0.383781	-	-
		cg26667659	BABAM1	-	-	-	-	-	-	-	0.00419239
		cg04749549		-	-	-	-	-	-	-	1.46794e-06
		cg20372155	BABAM1	-	-	-	-	-	-	-	0.00419239
	Transancestry meta-analysis-oral cavity
	rs3846449	ENSG00000248144	ADH1C	-	-	0.1	-	-	-	-	-	0.86	0	0
	rs1229984	chr4:99318184:99318785:clu_38126:ENSG00000196616.13	ADH1B	-	-	-	-	0.15	-	-	-	0.88	0	0
	rs60622800						-	-	-	-	-	0	0	0
	rs31493						-	-	-	-	-	0	0	0
	rs28419191	ENSG00000228672	PROB1	-	-	0	-	-	-	-	-	0	0	0
		ENSG00000170469	SPATA24	0	-	-	-	-	-	-	-
		ENSG00000170464	DNAJC18	0	-	-	-	-	-	-	-
		ENSG00000184584	STING1	0	-	-	-	-	-	-	-
		ENSG00000044115	CTNNA1	0.99 (+)	-	-	-	-	-	-	-
	rs3731239						-	-	-	-	-	0	0	0
	rs7726159	cg00624418	TERT	-	-	-	-	-	-	-	0.674421
		cg03935379	TERT	-	-	-	-	-	-	-	0.672468
	rs67351073						-	-	-	-	-	NA	NA	NA
	Transancestry meta-analysis-larynx
	rs10774632	ENSG00000111275	ALDH2	-	-	0.02	-	-	-	-	-	0	0.85	0
		ENSG00000089248	ERP29	0.93 (-)	-	-	-	-	-	-	-
		ENSG00000179295	PTPN11	0.92 (+)	-	-	-	-	-	-	-
		ENSG00000257595	LINC02356	0.72 (+)	-	-	-	-	-	-	-
		ENSG00000111271	ACAD10	0.96 (+)	-	-	-	-	-	-	-
		ENSG00000270018	RP3-462E2.5	0.94 (-)	-	-	-	-	-	-	-
		ENSG00000089022	MAPKAPK5	0.93 (+)	-	-	-	-	-	-	-
		ENSG00000111300	NAA25	0.93 (+)	-	-	-	-	-	-	-
		ENSG00000198324	PHETA1	0.72 (+)	-	-	-	-	-	-	-
		ENSG00000226469	ADAM1B	0.94 (+)	-	-	-	-	-	-	-
		ENSG00000257877	ENSG00000257877	0.52	-	-	-	-	-	-	-
		ENSG00000111252	SH2B3	0.74 (-)	-	-	-	-	-	-	-
		ENSG00000234608	MAPKAPK5-AS1	0.93 (+)	-	-	-	-	-	-	-
		ENSG00000198270	TMEM116	0.82 (+)	-	-	-	-	-	-	-
		chr12:111840477:111841327:clu_4987:ENSG00000234608	MAPKAPK5-AS1	-	-	-	-	0.96	-	-	-
		cg06281169	RP3-473L9.4	-	-	-	-	-	-	-	0.98 (-)
		cg15247468		-	-	-	-	-	-	-	0.0734324
		cg10833066	FAM109A;RP3-473L9.4	-	-	-	-	-	-	-	0.77 (+)
		cg27393610	TSS1500,TMEM116	-	-	-	-	-	-	-	0.95 (-)
	rs55831773	ENSG00000239697	TNFSF12	0	-	-	-	-	-	-	-	0.02	0	0
		ENSG00000174282	ZBTB4	0	-	-	-	-	-	-	-
		ENSG00000170175	CHRNB1	0	-	-	-	-	-	-	-
	rs10419397	ENSG00000127220	ABHD8	-	-	0.02	-	-	-	-	-	0	0	0.02
		ENSG00000130300	PLVAP	0	-	-	-	-	-	-	-
		ENSG00000099330	OCEL1	0	0	-	-	-	-	-	-
		ENSG00000130299	GTPBP3	0	-	-	-	-	-	-	-
		ENSG00000127220	ABHD8	-	0.03	-	-	-	-	-	-
		ENSG00000160113	NR2F6	-	0.32	-	-	-	-	-	-
		chr19:17267527:17268794:clu_22570:ENSG00000105393	BABAM1	-	-	-	-	0.38	-	-	-
		cg26667659	BABAM1	-	-	-	-	-	-	-	0.389775
		cg04749549		-	-	-	-	-	-	-	0.0309987
		cg20372155	BABAM1	-	-	-	-	-	-	-	0.389775
	Transancestry meta-analysis-hypopharynx
	rs1154462	chr4:99420793:99427773:clu_38132:ENSG00000196344	ADH7	-	-	-	-	0.00360483	-	-	-	0.00945	0.00181	0.0032
	rs77750788			-								0.0332	0.0435	0.0225
	rs11571815			-								6.16e-05	0.000164	0.000267
European GWAS	European analysis-all sites
	rs1229984	chr19:17267527:17268794:clu_22570:ENSG00000105393.15	BABAM1	-	-	-	-	0.97	-	-	-	0.99	0.01	0.01
	rs77324539					-	-	-	-	-	-	0.74	0	0
	rs1131769	ENSG00000184584	TMEM173	0	-	-	-	-	-	-	-	0	0	0
		ENSG00000044115	CTNNA1	0.99 (+)	-	-	-	-	-	-	-
		ENSG00000170464	DNAJC18	0	-	-	-	-	-	-	-
		ENSG00000170469	SPATA24	0	-	-	-	-	-	-	-
		ENSG00000228672	PROB1	-	0	-	-	-	-	-	-
		chr5:139476454:139478270:clu_41639:ENSG00000184584.12	STING1	-	-	-	-	-	0.000235706	-	-
	rs11571833				-		-	-	-	-	-	0	0.05	0.1
	rs78378222	ENSG00000129244	ATP1B2	0	-	-	-	-	-	-	-	0	0.06	0.04
		ENSG00000141510	TP53	0.99 (+)	0.7 (+)	-	-	-	-	-	-
		ENSG00000239697	TNFSF12	0	-	-	-	-	-	-	-
		chr17:7669690:7670609:clu_13602:ENSG00000141510.16	TP53	-	-	-	-	-	0.991921	-	-
	rs112891334											NA	NA	NA
	rs72485424											0	0	0.14
	rs9468692											NA	NA	NA
	European analysis-oral cavity
	rs12910284	ENSG00000156958	GALK2	0	0.43	-	-	-	-	-	-	0	0	0
		ENSG00000259531	RN7SL307P	-	0	0	-	-	-	-	-
		chr15:49424583:49483151:clu_18099(clu_20876):ENSG00000140285.9	FGF7	-	-	-	-	0.33	0.353876	-	-
	rs421284	cg26209169				-	-	-	-	-	0.00505988	0	0	0
		cg20768760	CLPTM1L				-	-	-	-	0.98 (+)
		cg07493874	CLPTM1L				-	-	-	-	0.97 (-)
		cg21202862	CLPTM1L				-	-	-	-	0.98 (+)
	rs4809325	ENSG00000197114	ZGPAT	0.97 (+)	-	-	-	-	-	-	-	0	0.01	0.01
		ENSG00000125520	SLC2A4RG	0	-	0.95 (-)	-	-	-	-	-
		ENSG00000198276	UCKL1	0.11	-	-	-	-	-	-	-
		ENSG00000203896	LIME1	-	0.97 (-)	0.98 (-)	-	-	-	-	-
		chr20:63737902:63738183:clu_24568:ENSG00000203896.9	LIME1	-			0.982251	-	-	-	-
		cg01176363	LIME1				-	-	-	-	0.00321239
		cg05643964	LIME1				-	-	-	-	0.00334033
		cg13320014	RP4-583P15.11				-	-	-	-	0.158828
		cg02966332	LIME1				-	-	-	-	0.00317156
		cg07196408	SLC2A4RG				-	-	-	-	0.194165
		cg21849932	SLC2A4RG;LIME1				-	-	-	-	0.00364986
		cg18725573	SLC2A4RG;LIME1;ZGPAT				-	-	-	-	0.00321171
	rs577454702											NA	NA	NA
	European analysis-larynx
	rs847900	ENSG00000198270	TMEM116	0.95 (+)	0.03	-	-	-	-	-	-	0	0.03	0
		ENSG00000234608	MAPKAPK5-AS1	0.86 (+)	0.89 (+)	-	-	-	-	-	-
		ENSG00000111252	SH2B3	0.97 (-)	-	-	-	-	-	-	-
		ENSG00000257877	RP3-462E2.3	0	-	-	-	-	-	-	-
		ENSG00000198324	FAM109A	0.97 (-)	-	-	-	-	-	-	-
		ENSG00000226469	ADAM1B	0.85 (+)	-	-	-	-	-	-	-
		ENSG00000111300	NAA25	0.03	-	-	-	-	-	-	-
		ENSG00000089022	MAPKAPK5	0.02	-	-	-	-	-	-	-
		ENSG00000270018	RP3-462E2.5	0.03	-	-	-	-	-	-	-
		ENSG00000111271	ACAD10	0.96 (+)	-	-	-	-	-	-	-
		ENSG00000257595	RP3-473L9.4	0.95 (+)	-	-	-	-	-	-	-
		ENSG00000179295	PTPN11	0.38	-	-	-	-	-	-	-
		ENSG00000089248	ERP29	0.03	-	-	-	-	-	-	-
		ENSG00000111275	ALDH2	-	0.36	-	-	-	-	-	-
		chr12:111840477:111841327:clu_4987(clu_6003):ENSG00000234608.7	MAPKAPK5-AS1	-	-	-	-	0.96	0.95	-	-
		cg06281169	RP3-473L9.4	-	-	-	-	-	-	-	0.98 (-)
		cg15247468		-	-	-	-	-	-	-	0.0492169
		cg27393610	TMEM116	-	-	-	-	-	-	-	0.0363878
	rs11571833			-	-	-						0	0.03	0.07
	European analysis-hypopharynx
	rs138707495											NA	NA	NA
	rs181194133											0	0	0
	rs181777026											0	0	0.28
	European analysis-OPC positive
	rs1520483	ENSG00000163823	CCR1	0.03	-	-	-	-	-	-	-	0.01	0	0
		ENSG00000183625	CCR3	0	-	-	-	-	-	-	-
		ENSG00000114650	SCAP	0.97 (+)	-	-	-	-	-	-	-
		ENSG00000283646	LINC02009	-	0.92 (+)	-	-	-	-	-	-
		ENSG00000012223	LTF	-	0.98 (+)	-	-	-	-	-	-
		cg23009419	LRRC2;TDGF1	-	-	-	-	-	-	-	0.0127894
		cg11798489		-	-	-	-	-	-	-	0.0784801
		cg02332537		-	-	-	-	-	-	0.98 (+)	0.97 (+)
		cg25076786	LTF	-	-	-	-	-	-	-	0.98 (-)
		cg20941258	LRRC2;TDGF1	-	-	-	-	-	-	-	0.0128092
	European analysis-OPC negative
	rs112726671	ENSG00000167528	ZNF641	0	-	-	-	-	-	-	-	0	0	0
Colocalisation with posterior probability for hypothesis 4 (PP4) values over 0.7 are in bold
"-", not significant eQTL evidence (P < 3.9x10-10 in whole blood data; P < 2.5x10-07 in tissue data); NA, data is missing from smoking/alcohol use
*Colocalization analyses of eQTL data, where PP4 values exceeded 0.7, revealed a directional modulation (+: increase; -: decrease) of gene expression associated with increased head and neck cancer risk
