# Supplementary material for: Cross-ancestral GWAS identifies 29 variants across head and neck cancer subsites
Source: Nat Commun. 2025 Oct 2;16:8787. doi: 10.1038/s41467-025-63842-z (PMC12491539; doi:10.1038/s41467-025-63842-z)
Supplement: Supplementary file 11 — Supplementary Data 8 [file 41467_2025_63842_MOESM11_ESM.xlsx]

## Sheet: Sheet1
Supplementary Data 8. Conditional analysis of HLA lead variants in head and neck cancer overall and each subsites.
Ancestry	Subsite analysis	Lead variant	Conditioning variants
			Lead variant in each subsite															Known variants*															Lead ancestry-specific variants (EUR) in each subsite
			HNSCC					OC		HPV(-) OPC		HPV(+) OPC																					HNSCC					OC		HPV(+) OPC				HPV(-) OPC
			B 67Cys	Chr6:32632273	Chr6:33046667	HLA-B*15:01	rs28360051	rs4990036	rs9268925	rs1264813	rs1131212	DRB1 37Asn/Ser	rs2308655	rs4143334	DRB1 233Thr	B 67Cys/Ser/Tyr	rs2523679	HLA-B 156Trp	HLA-DRB1 71Glu	HLA-B*15:01	HLA-DQA1*01:03	HLA-DQB1*06:03	HLA-DRB1*13:01	HLA-DRB1*13:02	rs1265080	rs1265094	rs259919	rs2857595	rs3135001	rs389884	rs4713462	rs9271344	DQB1 125Ala/Ser	rs2523679	rs3130192	B 67Cys	rs11575846	DRB1 74Ala/Leu/Del	rs9267280	rs9271589	rs9266329	HLA-B*51:01	rs28669773	B 67Cys/Arg/Tyr
Meta-analysis	HNSCC	B 67Cys
		Chr6:32632273																																													Signal	Condition
		Chr6:33046667																																													independent	P-value remains significant (<2.4E-06)
		HLA-B*15:01																																													independent	Attenuated P-value near the marginal threshold (10E-5 > P-val > 2.4E-6) and low LD (<0.3)
		rs28360051																																													dependent	Attenuated P-value lower than marginal line (>10E-05) or above the marginal threshold (10E-5 > P-val > 2.4E-6) with high LD (>0.3)
	OC	rs4990036																																													not assessed
		rs9268925
	HPV(-) OPC	rs1264813
		rs1131212
	HPV(+) OPC	DRB1 37Asn/Ser
		rs2308655
		rs4143334
		DRB1 233Thr
		B 67Cys/Ser/Tyr
		rs2523679
ADMIX	HNSCC	rs1536036
European	HNSCC	DQB1 125Ala/Ser
		rs2523679
		rs3130192
		B 67Cys
		rs11575846
	OC	DRB1 74Ala/Leu/Del
		rs9267280
	HPV(+) OPC	rs9271589
		rs9266329
		HLA-B*51:01
		rs28669773
	HPV(-) OPC	B 67Cys/Arg/Tyr
Row indicates list of significant variants from full model from logistic regresion including all lead variants of each subsite in the model adjusting by sex, imputation batch, relevant PCs. Conditional analysis of the lead variants conditioning on each of those variants from other subsites, known, and population variants (column). The signal of lead variant remain significant with P-value above t…
*Known variants were collected from five GWAS publications for head and neck cancer: rs4713462, B 156Trp, DRB1 71Glu, HLA-B*15:01 (PMID 34642315), DQA1*01:03,DQB1*06:03, DRB1*13:01, DRB1*13:02 (PMID 27749845), rs259919, rs3135001 (PMID 32276964), rs1265081 (represented by rs1265080;R2=0.997, and rs1265094;R2=0.976), rs389884 (PMID 33667223), rs9271611 (represented by rs9271344;R2=0.762), rs285759…
