# Supplementary material for: Cross-ancestral GWAS identifies 29 variants across head and neck cancer subsites
Source: Nat Commun. 2025 Oct 2;16:8787. doi: 10.1038/s41467-025-63842-z (PMC12491539; doi:10.1038/s41467-025-63842-z)
Supplement: Supplementary file 12 — Supplementary Data 9 [file 41467_2025_63842_MOESM12_ESM.xlsx]

## Sheet: Sheet1
Supplementary Data 9. Linkage disequilibrium measurement between HLA lead variants.
LD population measurement	Analysis	Subsite	Variant	Meta analysis															European										ADMIX
				HNSCC					OC		HPV(-) OPC		HPV(+) OPC						HNSCC			HPV(+) OPC				HPV(-) OPC	OC		HNSCC
				Chr6:32632273	HLA-B*15:01	B 67Cys	Chr6:33046667	rs28360051	rs9268925	rs4990036	rs1264813	rs1131212	rs2308655	rs2523679	DRB1 37Asn/Ser	rs4143334	DRB1 233Thr	B 67Cys/Ser/Tyr	DQB1 125Ala/Ser	rs3130192	rs11575846	rs28669773	rs9271589	rs9266329	HLA-B*51:01	B 67Cys/Arg/Tyr	DRB1 74Ala/Leu/Del	rs9267280	rs1536036
All population	Meta analysis	HNSCC	Chr6:32632273	1	0	0	0	0	0.58	0.01	0	0.09	0.01	0	0.19	0	0.01	0.02	0.74	0	0	0.01	0.1	0	0	0.07	0.09	0	0
			HLA-B*15:01	0	1	0.01	0	0	0	0.01	0	0.01	0.06	0.5	0	0	0	0.03	0	0	0	0	0.01	0.16	0	0.02	0.01	0	0
			B 67Cys	0	0.01	1	0	0	0.01	0.02	0	0.02	0.03	0	0	0	0	0.06	0	0	0	0	0	0.09	0.01	0.35	0.01	0	0
			Chr6:33046667	0	0	0	1	0	0.01	0	0	0	0.01	0	0	0	0.01	0	0	0.27	0	0	0.01	0	0	0	0	0	0.01
			rs28360051	0	0	0	0	1	0	0	0	0.01	0.03	0	0.02	0	0.02	0.02	0	0	0.69	0	0.04	0.01	0	0.01	0.04	0	0
		OC	rs9268925	0.58	0	0.01	0.01	0	1	0.01	0	0.15	0.03	0	0.13	0	0.1	0.03	0.42	0	0	0.01	0.06	0.02	0	0.09	0.06	0	0
			rs4990036	0.01	0.01	0.02	0	0	0.01	1	0.01	0.03	0.12	0.01	0.07	0	0.11	0.24	0.02	0	0	0	0.03	0.02	0.01	0.04	0.15	0.01	0
		HPV(-) OPC	rs1264813	0	0	0	0	0	0	0.01	1	0	0.02	0	0	0	0	0	0	0	0	0	0	0	0	0	0.01	0.01	0
			rs1131212	0.09	0.01	0.02	0	0.01	0.15	0.03	0	1	0.09	0.01	0.02	0.09	0.03	0.11	0.06	0	0	0	0.01	0.06	0.01	0.64	0.03	0.01	0
		HPV(+) OPC	rs2308655	0.01	0.06	0.03	0.01	0.03	0.03	0.12	0.02	0.09	1	0.08	0.01	0.03	0	0.01	0	0	0.02	0.02	0.01	0.33	0.07	0	0.03	0.05	0
			rs2523679	0	0.5	0	0	0	0	0.01	0	0.01	0.08	1	0.01	0	0	0.01	0	0	0	0	0	0.22	0	0.01	0.02	0	0
			DRB1 37Asn/Ser	0.19	0	0	0	0.02	0.13	0.07	0	0.02	0.01	0.01	1	0	0.02	0.02	0.26	0	0.03	0.06	0.37	0	0	0.02	0	0	0
			rs4143334	0	0	0	0	0	0	0	0	0.09	0.03	0	0	1	0	0.01	0	0	0	0.01	0	0.01	0	0.06	0	0	0
			DRB1 233Thr	0.01	0	0	0.01	0.02	0.1	0.11	0	0.03	0	0	0.02	0	1	0.06	0	0	0.02	0.04	0.25	0	0	0.02	0.03	0.01	0
			B 67Cys/Ser/Tyr	0.02	0.03	0.06	0	0.02	0.03	0.24	0	0.11	0.01	0.01	0.02	0.01	0.06	1	0.02	0	0.01	0	0.02	0	0.11	0.17	0.06	0	0
	European	HNSCC	DQB1 125Ala/Ser	0.74	0	0	0	0	0.42	0.02	0	0.06	0	0	0.26	0	0	0.02	1	0	0.01	0.01	0.13	0	0	0.05	0.13	0	0
			rs3130192	0	0	0	0.27	0	0	0	0	0	0	0	0	0	0	0	0	1	0	0	0	0	0	0	0	0	0.01
			rs11575846	0	0	0	0	0.69	0	0	0	0	0.02	0	0.03	0	0.02	0.01	0.01	0	1	0	0.06	0.01	0	0.01	0.06	0	0
		HPV(+) OPC	rs28669773	0.01	0	0	0	0	0.01	0	0	0	0.02	0	0.06	0.01	0.04	0	0.01	0	0	1	0.03	0	0	0	0.01	0	0
			rs9271589	0.1	0.01	0	0.01	0.04	0.06	0.03	0	0.01	0.01	0	0.37	0	0.25	0.02	0.13	0	0.06	0.03	1	0	0	0.01	0.06	0	0
			rs9266329	0	0.16	0.09	0	0.01	0.02	0.02	0	0.06	0.33	0.22	0	0.01	0	0	0	0	0.01	0	0	1	0.17	0	0.02	0.01	0
			HLA-B*51:01	0	0	0.01	0	0	0	0.01	0	0.01	0.07	0	0	0	0	0.11	0	0	0	0	0	0.17	1	0.02	0	0	0
		HPV(-) OPC	B 67Cys/Arg/Tyr	0.07	0.02	0.35	0	0.01	0.09	0.04	0	0.64	0	0.01	0.02	0.06	0.02	0.17	0.05	0	0.01	0	0.01	0	0.02	1	0.03	0	0
		OC	DRB1 74Ala/Leu/Del	0.09	0.01	0.01	0	0.04	0.06	0.15	0.01	0.03	0.03	0.02	0	0	0.03	0.06	0.13	0	0.06	0.01	0.06	0.02	0	0.03	1	0	0
			rs9267280	0	0	0	0	0	0	0.01	0.01	0.01	0.05	0	0	0	0.01	0	0	0	0	0	0	0.01	0	0	0	1	0
	ADMIX	HNSCC	rs1536036	0	0	0	0.01	0	0	0	0	0	0	0	0	0	0	0	0	0.01	0	0	0	0	0	0	0	0	1
	Known variants*		B 156Try	0	0.96	0.01	0	0	0	0.01	0	0.01	0.06	0.51	0	0	0	0.03	0	0	0	0	0.01	0.18	0	0.02	0.01	0	0
			DRB1 71Glu	0.06	0	0.01	0	0	0.02	0.01	0	0	0.02	0	0.06	0	0.12	0	0.21	0	0	0.01	0.04	0.01	0	0	0.06	0	0
			HLA_DQA1*01:03	0.18	0.01	0	0	0	0.01	0.01	0	0	0.01	0.01	0.05	0	0.05	0	0.21	0	0	0	0.03	0.02	0	0	0.03	0	0
			HLA_DQB1*06:03	0.26	0.01	0	0	0	0.01	0	0	0	0.01	0.01	0.05	0	0.08	0	0.19	0	0	0	0.03	0.01	0	0	0.03	0	0
			HLA_DRB1*13:01	0.23	0.01	0	0	0	0.01	0.01	0	0	0.01	0.01	0.05	0	0.09	0	0.17	0	0	0	0.02	0.01	0	0	0.03	0	0
			HLA_DRB1*13:02	0.01	0	0	0	0	0.01	0	0	0	0	0	0.04	0	0.06	0	0.13	0	0	0	0.02	0	0	0	0.02	0	0
			rs1265080	0.04	0.04	0.02	0	0.04	0.04	0.1	0	0.2	0.01	0.03	0	0.02	0.03	0.16	0.04	0	0.03	0	0	0.01	0.01	0.17	0.05	0.04	0
			rs1265094	0.04	0.04	0.01	0	0.04	0.05	0.1	0	0.2	0.01	0.03	0	0.01	0.03	0.16	0.04	0	0.03	0	0	0.01	0.01	0.17	0.05	0.04	0
			rs259919	0	0	0.01	0	0.01	0	0.12	0.22	0.01	0.02	0	0.01	0	0.01	0.08	0	0	0.01	0	0	0.02	0.01	0.02	0.02	0	0
			rs2857595	0	0	0.02	0	0.01	0.02	0.38	0.01	0.04	0.04	0	0.05	0	0.13	0.13	0	0	0.01	0	0.04	0.01	0	0.06	0.07	0.01	0
			rs3135001	0.79	0	0	0	0	0.46	0.01	0	0.07	0	0	0.24	0	0	0.02	0.9	0	0.01	0.01	0.12	0	0	0.06	0.12	0	0
			rs389884	0.01	0	0.01	0.01	0	0.01	0.64	0.01	0.02	0.09	0.01	0.1	0	0.14	0.19	0.02	0	0	0.01	0.04	0.03	0.01	0.03	0.21	0.01	0
			rs4713462	0	0.12	0.23	0	0.02	0.02	0.03	0	0.01	0.21	0.16	0	0.01	0	0.02	0	0	0.01	0.01	0	0.69	0.12	0.02	0.03	0	0
			rs9271344	0.11	0	0	0.01	0.01	0.07	0.12	0	0.01	0	0	0.08	0	0.19	0.08	0.15	0.01	0.02	0.03	0.23	0	0	0.01	0.02	0	0
European	Meta analysis	HNSCC	Chr6:32632273	1	0	0	0	0	0.65	0.02	0	0.1	0	0	0.21	0	0.01	0.03	0.78	0	0.01	0.01	0.12	0	0	0.08	0.11	0	0.01
			HLA-B*15:01	0	1	0.01	0	0	0	0.01	0	0.02	0.1	0.56	0	0	0	0.03	0	0	0	0	0.01	0.24	0	0.02	0.01	0	0
			B 67Cys	0	0.01	1	0	0	0.01	0.02	0	0.02	0.03	0	0	0	0	0.05	0	0	0	0	0	0.07	0.01	0.32	0.01	0.01	0
			Chr6:33046667	0	0	0	1	0	0.01	0	0	0	0.01	0	0	0	0	0	0	0.3	0	0	0	0	0	0	0	0.01	0.01
			rs28360051	0	0	0	0	1	0	0.01	0	0.01	0.03	0	0.03	0	0.02	0.02	0.01	0	0.69	0	0.04	0.01	0	0.01	0.04	0	0
		OC	rs9268925	0.65	0	0.01	0.01	0	1	0.01	0	0.16	0.02	0	0.15	0	0.1	0.03	0.51	0	0	0.01	0.08	0.01	0	0.11	0.07	0	0.01
			rs4990036	0.02	0.01	0.02	0	0.01	0.01	1	0.01	0.04	0.11	0.01	0.08	0	0.15	0.32	0.02	0	0.01	0	0.05	0.02	0.01	0.06	0.18	0.01	0
		HPV(-) OPC	rs1264813	0	0	0	0	0	0	0.01	1	0	0.02	0.01	0	0	0	0	0	0	0	0	0	0	0	0	0.01	0.02	0
			rs1131212	0.1	0.02	0.02	0	0.01	0.16	0.04	0	1	0.08	0.02	0.02	0.09	0.04	0.11	0.08	0	0.01	0	0.02	0.06	0.01	0.69	0.04	0.01	0
		HPV(+) OPC	rs2308655	0	0.1	0.03	0.01	0.03	0.02	0.11	0.02	0.08	1	0.12	0	0.04	0	0	0	0	0.02	0.01	0.01	0.38	0.08	0	0.03	0.06	0
			rs2523679	0	0.56	0	0	0	0	0.01	0.01	0.02	0.12	1	0.01	0	0	0.01	0	0	0	0	0	0.29	0	0.01	0.02	0	0
			DRB1 37Asn/Ser	0.21	0	0	0	0.03	0.15	0.08	0	0.02	0	0.01	1	0	0.03	0.03	0.27	0	0.04	0.05	0.44	0	0	0.02	0	0	0
			rs4143334	0	0	0	0	0	0	0	0	0.09	0.04	0	0	1	0	0.01	0	0	0	0.01	0	0.01	0	0.06	0	0	0
			DRB1 233Thr	0.01	0	0	0	0.02	0.1	0.15	0	0.04	0	0	0.03	0	1	0.07	0	0	0.02	0.04	0.25	0	0	0.03	0.05	0.01	0
			B 67Cys/Ser/Tyr	0.03	0.03	0.05	0	0.02	0.03	0.32	0	0.11	0	0.01	0.03	0.01	0.07	1	0.03	0	0.01	0	0.02	0	0.1	0.17	0.09	0	0
	European	HNSCC	DQB1 125Ala/Ser	0.78	0	0	0	0.01	0.51	0.02	0	0.08	0	0	0.27	0	0	0.03	1	0	0.01	0.01	0.15	0	0	0.07	0.14	0	0
			rs3130192	0	0	0	0.3	0	0	0	0	0	0	0	0	0	0	0	0	1	0	0	0	0	0	0	0	0.01	0.01
			rs11575846	0.01	0	0	0	0.69	0	0.01	0	0.01	0.02	0	0.04	0	0.02	0.01	0.01	0	1	0	0.06	0.01	0	0.01	0.06	0	0
		HPV(+) OPC	rs28669773	0.01	0	0	0	0	0.01	0	0	0	0.01	0	0.05	0.01	0.04	0	0.01	0	0	1	0.02	0	0	0	0.01	0	0
			rs9271589	0.12	0.01	0	0	0.04	0.08	0.05	0	0.02	0.01	0	0.44	0	0.25	0.02	0.15	0	0.06	0.02	1	0	0	0.02	0.05	0	0
			rs9266329	0	0.24	0.07	0	0.01	0.01	0.02	0	0.06	0.38	0.29	0	0.01	0	0	0	0	0.01	0	0	1	0.17	0	0.02	0.01	0
			HLA-B*51:01	0	0	0.01	0	0	0	0.01	0	0.01	0.08	0	0	0	0	0.1	0	0	0	0	0	0.17	1	0.02	0	0	0
		HPV(-) OPC	B 67Cys/Arg/Tyr	0.08	0.02	0.32	0	0.01	0.11	0.06	0	0.69	0	0.01	0.02	0.06	0.03	0.17	0.07	0	0.01	0	0.02	0	0.02	1	0.04	0	0
		OC	DRB1 74Ala/Leu/Del	0.11	0.01	0.01	0	0.04	0.07	0.18	0.01	0.04	0.03	0.02	0	0	0.05	0.09	0.14	0	0.06	0.01	0.05	0.02	0	0.04	1	0	0
			rs9267280	0	0	0.01	0.01	0	0	0.01	0.02	0.01	0.06	0	0	0	0.01	0	0	0.01	0	0	0	0.01	0	0	0	1	0
	ADMIX	HNSCC	rs1536036	0.01	0	0	0.01	0	0.01	0	0	0	0	0	0	0	0	0	0	0.01	0	0	0	0	0	0	0	0	1
	Known variants*		B 156Try	0	0.97	0.01	0	0	0	0.01	0	0.02	0.11	0.57	0	0	0	0.03	0	0	0	0	0.01	0.25	0	0.02	0.02	0	0
			DRB1 71Glu	0.05	0	0.01	0	0	0.02	0.01	0	0	0.02	0.01	0.07	0	0.13	0	0.21	0	0	0.01	0.05	0.02	0	0	0.06	0	0
			HLA_DQA1*01:03	0.19	0.01	0	0	0	0.01	0.01	0	0	0.01	0.01	0.05	0	0.07	0	0.19	0	0	0	0.03	0.02	0	0	0.03	0	0
			HLA_DQB1*06:03	0.24	0.01	0	0	0	0.01	0	0	0	0.01	0.01	0.05	0	0.09	0	0.18	0	0	0	0.03	0.02	0	0	0.03	0	0
			HLA_DRB1*13:01	0.21	0.01	0	0	0	0.01	0.01	0	0	0.01	0.01	0.05	0	0.09	0	0.16	0	0	0	0.03	0.02	0	0	0.03	0	0
			HLA_DRB1*13:02	0.01	0	0	0	0	0.01	0	0	0	0	0	0.03	0	0.07	0	0.12	0	0	0	0.02	0	0	0	0.02	0	0
			rs1265080	0.06	0.05	0.02	0	0.05	0.05	0.13	0	0.24	0	0.04	0	0.01	0.04	0.2	0.05	0	0.03	0	0	0.02	0.01	0.2	0.07	0.04	0
			rs1265094	0.06	0.05	0.01	0	0.05	0.05	0.13	0	0.24	0	0.04	0	0.01	0.04	0.2	0.05	0	0.03	0	0	0.02	0.01	0.2	0.06	0.04	0
			rs259919	0.01	0	0.01	0	0.01	0	0.14	0.19	0.02	0.02	0	0.01	0	0.02	0.11	0.01	0	0.01	0	0	0.02	0.01	0.03	0.02	0	0
			rs2857595	0	0	0.02	0	0.01	0.02	0.48	0.01	0.05	0.05	0	0.07	0	0.18	0.18	0.01	0	0.01	0	0.06	0.01	0	0.08	0.09	0.02	0
			rs3135001	0.8	0	0	0	0	0.52	0.02	0	0.08	0	0	0.26	0	0	0.03	0.95	0	0.01	0.01	0.15	0	0	0.07	0.13	0	0
			rs389884	0.02	0.01	0.01	0	0.01	0.02	0.69	0.01	0.03	0.07	0.01	0.11	0	0.2	0.26	0.03	0	0.01	0.01	0.06	0.03	0.01	0.04	0.26	0.01	0
			rs4713462	0	0.17	0.24	0	0.01	0.02	0.04	0	0.01	0.25	0.21	0	0.01	0	0.02	0	0	0.01	0.01	0	0.68	0.12	0.02	0.03	0	0
			rs9271344	0.12	0	0	0.01	0.02	0.09	0.14	0	0.01	0	0	0.11	0	0.19	0.1	0.16	0.02	0.02	0.02	0.24	0	0	0.02	0.03	0	0
African	Meta analysis	HNSCC	Chr6:32632273	1	0	0	0.01	0	0.16	0.02	0	0.01	0	0	0.11	0	0.04	0.01	0.73	0	0	0.02	0.06	0	0.01	0.01	0.09	0	0.01
			HLA-B*15:01	0	1	0	0	0	0	0.01	0.01	0.01	0.02	0.31	0	0	0	0.01	0	0	0	0	0.01	0.08	0	0.01	0	0	0
			B 67Cys	0	0	1	0.01	0	0	0.02	0	0	0.02	0	0.02	0	0	0.06	0	0.01	0	0	0	0.14	0.01	0.35	0	0.02	0
			Chr6:33046667	0.01	0	0.01	1	0	0.01	0	0	0	0	0	0	0	0	0	0.01	0.13	0	0	0.01	0	0	0	0	0	0
			rs28360051	0	0	0	0	1	0	0	0	0	0.04	0	0	0	0	0.01	0	0	0.87	0	0.02	0.01	0	0	0.01	0	0.01
		OC	rs9268925	0.16	0	0	0.01	0	1	0	0.01	0.06	0.03	0	0.05	0	0.05	0.01	0.12	0	0	0.01	0.01	0	0	0.03	0.02	0	0
			rs4990036	0.02	0.01	0.02	0	0	0	1	0.01	0	0.15	0	0.01	0	0.03	0.06	0.03	0	0	0	0.01	0	0	0	0.07	0	0
		HPV(-) OPC	rs1264813	0	0.01	0	0	0	0.01	0.01	1	0	0	0	0	0	0	0	0	0.01	0	0	0	0	0	0	0	0.01	0.01
			rs1131212	0.01	0.01	0	0	0	0.06	0	0	1	0.21	0.01	0.01	0.04	0.01	0.11	0.01	0	0	0	0.02	0	0.01	0.57	0.01	0.01	0
		HPV(+) OPC	rs2308655	0	0.02	0.02	0	0.04	0.03	0.15	0	0.21	1	0.03	0	0.01	0.01	0.03	0	0	0.04	0.02	0.01	0.09	0.02	0.04	0.01	0.03	0
			rs2523679	0	0.31	0	0	0	0	0	0	0.01	0.03	1	0	0	0	0	0	0.01	0	0.01	0.01	0.11	0	0	0	0	0.01
			DRB1 37Asn/Ser	0.11	0	0.02	0	0	0.05	0.01	0	0.01	0	0	1	0	0	0	0.18	0	0	0.09	0.21	0.01	0	0.03	0	0.02	0
			rs4143334	0	0	0	0	0	0	0	0	0.04	0.01	0	0	1	0	0.01	0	0	0	0	0	0.01	0	0.01	0.01	0	0
			DRB1 233Thr	0.04	0	0	0	0	0.05	0.03	0	0.01	0.01	0	0	0	1	0.03	0	0.01	0	0.03	0.13	0	0	0.01	0.04	0	0
			B 67Cys/Ser/Tyr	0.01	0.01	0.06	0	0.01	0.01	0.06	0	0.11	0.03	0	0	0.01	0.03	1	0.01	0	0.01	0	0	0.02	0.06	0.18	0.01	0.02	0
	European	HNSCC	DQB1 125Ala/Ser	0.73	0	0	0.01	0	0.12	0.03	0	0.01	0	0	0.18	0	0	0.01	1	0	0	0.02	0.1	0	0	0.01	0.13	0	0.01
			rs3130192	0	0	0.01	0.13	0	0	0	0.01	0	0	0.01	0	0	0.01	0	0	1	0	0	0	0	0	0	0.01	0	0
			rs11575846	0	0	0	0	0.87	0	0	0	0	0.04	0	0	0	0	0.01	0	0	1	0	0.03	0.01	0	0	0.02	0	0.01
		HPV(+) OPC	rs28669773	0.02	0	0	0	0	0.01	0	0	0	0.02	0.01	0.09	0	0.03	0	0.02	0	0	1	0.03	0	0	0	0	0.01	0
			rs9271589	0.06	0.01	0	0.01	0.02	0.01	0.01	0	0.02	0.01	0.01	0.21	0	0.13	0	0.1	0	0.03	0.03	1	0.01	0.01	0.03	0.07	0.01	0
			rs9266329	0	0.08	0.14	0	0.01	0	0	0	0	0.09	0.11	0.01	0.01	0	0.02	0	0	0.01	0	0.01	1	0.09	0.07	0	0.04	0
			HLA-B*51:01	0.01	0	0.01	0	0	0	0	0	0.01	0.02	0	0	0	0	0.06	0	0	0	0	0.01	0.09	1	0.02	0	0	0
		HPV(-) OPC	B 67Cys/Arg/Tyr	0.01	0.01	0.35	0	0	0.03	0	0	0.57	0.04	0	0.03	0.01	0.01	0.18	0.01	0	0	0	0.03	0.07	0.02	1	0	0.02	0
		OC	DRB1 74Ala/Leu/Del	0.09	0	0	0	0.01	0.02	0.07	0	0.01	0.01	0	0	0.01	0.04	0.01	0.13	0.01	0.02	0	0.07	0	0	0	1	0.01	0
			rs9267280	0	0	0.02	0	0	0	0	0.01	0.01	0.03	0	0.02	0	0	0.02	0	0	0	0.01	0.01	0.04	0	0.02	0.01	1	0
	ADMIX	HNSCC	rs1536036	0.01	0	0	0	0.01	0	0	0.01	0	0	0.01	0	0	0	0	0.01	0	0.01	0	0	0	0	0	0	0	1
	Known variants*		B 156Try	0	0.97	0	0	0	0.01	0.01	0.01	0.01	0.02	0.32	0	0	0	0.01	0	0	0	0	0.01	0.08	0	0.02	0	0	0
			DRB1 71Glu	0	0	0	0	0	0.01	0.01	0	0	0	0	0.04	0	0.15	0	0.08	0	0	0.02	0.03	0	0	0	0.07	0	0
			HLA_DQA1*01:03	0.07	0	0	0.01	0	0	0.01	0	0	0	0	0.03	0	0.02	0	0.12	0	0	0	0.01	0.01	0.01	0	0.02	0	0
			HLA_DQB1*06:03	0.12	0	0	0	0	0	0.01	0	0	0	0	0.02	0	0.02	0	0.09	0.01	0	0.01	0	0	0	0	0.02	0	0
			HLA_DRB1*13:01	0.06	0	0	0	0	0.01	0.01	0	0.01	0	0	0.03	0	0.05	0	0.08	0	0	0	0	0.01	0	0	0.02	0	0.01
			HLA_DRB1*13:02	0.01	0.01	0	0	0	0	0	0	0	0.01	0	0.06	0	0.07	0.01	0.08	0.01	0	0.01	0.02	0	0	0	0.03	0	0
			rs1265080	0	0.03	0.01	0	0.02	0.02	0.06	0	0.04	0	0.04	0	0	0.02	0.03	0	0	0.02	0	0	0.01	0.01	0.04	0.01	0.04	0
			rs1265094	0	0.03	0.02	0	0.02	0.02	0.06	0	0.05	0	0.03	0	0	0.02	0.02	0	0	0.02	0	0	0	0.01	0.06	0.01	0.05	0
			rs259919	0.01	0.01	0	0	0	0	0.03	0.27	0.01	0.01	0	0.01	0	0	0.01	0.01	0	0	0	0.01	0.01	0	0.02	0	0	0
			rs2857595	0	0	0.02	0	0.01	0.02	0.08	0.01	0.01	0	0	0	0	0.02	0.1	0	0.01	0.01	0	0.01	0.01	0.01	0.02	0.01	0	0
			rs3135001	0.78	0	0	0.01	0	0.14	0.03	0	0.01	0	0	0.16	0	0.01	0.01	0.91	0	0	0.01	0.09	0	0	0.01	0.12	0	0.01
			rs389884	0	0	0	0	0	0	0.26	0	0.01	0.08	0	0.05	0	0	0.04	0	0	0	0.01	0.01	0.01	0	0.02	0.07	0.01	0
			rs4713462	0.01	0.07	0.21	0	0.02	0	0	0	0	0.04	0.1	0.01	0	0	0.05	0	0	0.01	0.01	0	0.8	0.06	0.09	0	0.02	0
			rs9271344	0.06	0	0	0	0	0.03	0.07	0	0	0	0	0.02	0	0.14	0.01	0.12	0	0	0.05	0.17	0	0.01	0	0.05	0	0
ADMIX	Meta analysis	HNSCC	Chr6:32632273	1	0	0	0	0	0.32	0	0	0.03	0	0	0.14	0	0	0.01	0.65	0	0	0.01	0.06	0	0	0.03	0.07	0	0
			HLA-B*15:01	0	1	0.01	0	0	0	0	0	0	0.02	0.27	0	0	0	0.02	0	0	0	0	0	0.05	0	0.01	0	0	0
			B 67Cys	0	0.01	1	0	0.01	0	0.01	0	0	0.03	0	0	0	0.01	0.08	0	0	0	0	0	0.14	0.01	0.5	0.01	0	0
			Chr6:33046667	0	0	0	1	0	0	0	0	0	0.01	0	0	0	0.01	0	0	0.23	0	0	0.01	0	0	0	0.01	0	0
			rs28360051	0	0	0.01	0	1	0	0	0	0	0.04	0	0.01	0	0.01	0.01	0	0	0.67	0	0.03	0.01	0	0.01	0.03	0	0
		OC	rs9268925	0.32	0	0	0	0	1	0	0	0.08	0.02	0	0.08	0	0.05	0.01	0.2	0	0	0.01	0.03	0.01	0	0.03	0.03	0	0
			rs4990036	0	0	0.01	0	0	0	1	0	0	0.15	0	0.03	0	0.05	0.05	0	0	0	0	0.01	0	0.01	0.01	0.06	0	0
		HPV(-) OPC	rs1264813	0	0	0	0	0	0	0	1	0	0.01	0	0	0	0	0	0	0	0	0	0	0	0	0	0	0	0
			rs1131212	0.03	0	0	0	0	0.08	0	0	1	0.12	0.01	0.01	0.11	0.01	0.08	0.01	0	0	0	0.01	0.03	0.01	0.46	0.01	0	0
		HPV(+) OPC	rs2308655	0	0.02	0.03	0.01	0.04	0.02	0.15	0.01	0.12	1	0.03	0	0.01	0	0.04	0	0	0.04	0	0.01	0.18	0.05	0	0.03	0.02	0
			rs2523679	0	0.27	0	0	0	0	0	0	0.01	0.03	1	0	0	0	0	0	0.01	0	0	0	0.11	0	0	0.01	0	0
			DRB1 37Asn/Ser	0.14	0	0	0	0.01	0.08	0.03	0	0.01	0	0	1	0	0	0	0.22	0	0.02	0.07	0.23	0	0	0.01	0.01	0	0
			rs4143334	0	0	0	0	0	0	0	0	0.11	0.01	0	0	1	0	0.01	0	0	0	0	0	0.01	0	0.05	0	0	0
			DRB1 233Thr	0	0	0.01	0.01	0.01	0.05	0.05	0	0.01	0	0	0	0	1	0.03	0	0	0.01	0.03	0.24	0	0	0.01	0	0	0
			B 67Cys/Ser/Tyr	0.01	0.02	0.08	0	0.01	0.01	0.05	0	0.08	0.04	0	0	0.01	0.03	1	0	0	0.01	0	0.01	0	0.16	0.17	0.01	0	0
	European	HNSCC	DQB1 125Ala/Ser	0.65	0	0	0	0	0.2	0	0	0.01	0	0	0.22	0	0	0	1	0	0.01	0.02	0.09	0	0	0.01	0.1	0	0
			rs3130192	0	0	0	0.23	0	0	0	0	0	0	0.01	0	0	0	0	0	1	0	0	0	0	0	0	0	0	0.01
			rs11575846	0	0	0	0	0.67	0	0	0	0	0.04	0	0.02	0	0.01	0.01	0.01	0	1	0	0.05	0.01	0	0.01	0.05	0	0
		HPV(+) OPC	rs28669773	0.01	0	0	0	0	0.01	0	0	0	0	0	0.07	0	0.03	0	0.02	0	0	1	0.03	0	0	0	0.01	0	0
			rs9271589	0.06	0	0	0.01	0.03	0.03	0.01	0	0.01	0.01	0	0.23	0	0.24	0.01	0.09	0	0.05	0.03	1	0	0	0.01	0.15	0	0
			rs9266329	0	0.05	0.14	0	0.01	0.01	0	0	0.03	0.18	0.11	0	0.01	0	0	0	0	0.01	0	0	1	0.15	0.04	0.01	0.02	0
			HLA-B*51:01	0	0	0.01	0	0	0	0.01	0	0.01	0.05	0	0	0	0	0.16	0	0	0	0	0	0.15	1	0.03	0	0	0
		HPV(-) OPC	B 67Cys/Arg/Tyr	0.03	0.01	0.5	0	0.01	0.03	0.01	0	0.46	0	0	0.01	0.05	0.01	0.17	0.01	0	0.01	0	0.01	0.04	0.03	1	0.01	0	0
		OC	DRB1 74Ala/Leu/Del	0.07	0	0.01	0.01	0.03	0.03	0.06	0	0.01	0.03	0.01	0.01	0	0	0.01	0.1	0	0.05	0.01	0.15	0.01	0	0.01	1	0.01	0
			rs9267280	0	0	0	0	0	0	0	0	0	0.02	0	0	0	0	0	0	0	0	0	0	0.02	0	0	0.01	1	0
	ADMIX	HNSCC	rs1536036	0	0	0	0	0	0	0	0	0	0	0	0	0	0	0	0	0.01	0	0	0	0	0	0	0	0	1
	Known variants*		B 156Try	0	0.9	0.01	0	0	0	0	0	0	0.02	0.26	0	0	0	0.01	0	0.01	0	0	0	0.06	0	0.01	0	0	0
			DRB1 71Glu	0.07	0	0	0	0	0.01	0	0	0	0	0	0.05	0	0.09	0	0.23	0	0	0.01	0.01	0	0	0	0.07	0	0
			HLA_DQA1*01:03	0.22	0	0	0	0	0.01	0	0	0	0	0	0.06	0	0.03	0	0.28	0	0	0	0.02	0.01	0	0	0.03	0	0
			HLA_DQB1*06:03	0.36	0	0	0	0	0	0	0	0	0	0	0.05	0	0.06	0	0.24	0	0	0	0.02	0	0	0	0.02	0	0
			HLA_DRB1*13:01	0.29	0	0	0	0	0	0	0	0	0	0	0.06	0	0.07	0	0.19	0	0	0	0.01	0	0	0	0.02	0	0
			HLA_DRB1*13:02	0.01	0	0	0	0	0	0	0	0	0	0	0.05	0	0.05	0	0.17	0	0	0	0.01	0	0	0	0.02	0	0
			rs1265080	0.02	0.03	0.02	0	0.04	0.02	0.02	0	0.1	0.01	0.01	0	0.02	0.01	0.06	0.01	0	0.03	0	0	0.01	0.01	0.09	0.01	0.03	0
			rs1265094	0.02	0.03	0.02	0	0.04	0.02	0.02	0	0.1	0.01	0.01	0	0.02	0.01	0.06	0.01	0	0.03	0	0	0.01	0.01	0.09	0.01	0.03	0
			rs259919	0	0	0	0	0	0	0.03	0.36	0	0	0	0	0	0.01	0.03	0	0	0	0	0	0.01	0	0.01	0	0	0
			rs2857595	0	0	0.02	0	0	0.01	0.14	0.01	0	0.02	0.01	0.02	0	0.03	0.03	0	0	0	0	0.01	0	0	0.02	0.02	0	0
			rs3135001	0.75	0	0	0	0	0.24	0	0	0.02	0	0	0.18	0	0.01	0	0.82	0	0	0.01	0.08	0	0	0.02	0.09	0	0
			rs389884	0	0	0.01	0	0	0	0.4	0	0.01	0.07	0	0.05	0	0.04	0.06	0	0	0	0.01	0.02	0.02	0	0.01	0.08	0	0
			rs4713462	0	0.04	0.2	0	0.02	0.01	0	0	0.01	0.09	0.09	0	0.01	0	0.02	0	0	0.02	0	0	0.73	0.12	0.06	0.01	0.01	0
			rs9271344	0.07	0	0	0.01	0.01	0.03	0.05	0	0	0	0	0.02	0	0.19	0.01	0.13	0	0.01	0.05	0.2	0	0	0	0	0	0
MidleEast	Meta analysis	HNSCC	Chr6:32632273	1	0	0.01	0	0	0.24	0.01	0	0.02	0	0	0.08	0.01	0	0	0.37	0	0	0.01	0.02	0	0	0.02	0.04	0	0
			HLA-B*15:01	0	1	0	0	0	0	0	0	0	0	0.07	0	0	0	0.01	0	0	0	0	0	0.01	0	0	0	0	0
			B 67Cys	0.01	0	1	0	0	0	0.01	0	0	0.02	0.01	0	0	0	0.07	0	0	0	0.01	0	0.11	0.01	0.52	0	0	0
			Chr6:33046667	0	0	0	1	0	0	0	0	0	0	0	0	0	0	0	0	0.22	0	0	0	0	0	0	0	0	0.02
			rs28360051	0	0	0	0	1	0	0	0	0	0.01	0	0	0	0	0	0	0	0.17	0	0	0	0	0	0	0	0.01
		OC	rs9268925	0.24	0	0	0	0	1	0	0	0.01	0	0	0.04	0	0.06	0	0.08	0	0	0	0	0	0	0.01	0.02	0	0
			rs4990036	0.01	0	0.01	0	0	0	1	0	0.01	0.23	0	0.03	0.01	0.03	0.02	0.01	0	0	0	0	0	0.01	0.02	0.08	0.01	0
		HPV(-) OPC	rs1264813	0	0	0	0	0	0	0	1	0	0	0	0	0	0.01	0	0	0	0	0	0	0	0	0	0	0	0
			rs1131212	0.02	0	0	0	0	0.01	0.01	0	1	0.01	0.01	0	0.42	0.01	0.08	0	0	0	0	0	0.06	0.03	0.46	0	0	0
		HPV(+) OPC	rs2308655	0	0	0.02	0	0.01	0	0.23	0	0.01	1	0.02	0	0.01	0	0.07	0.01	0	0	0	0.03	0.1	0.06	0	0.04	0.02	0
			rs2523679	0	0.07	0.01	0	0	0	0	0	0.01	0.02	1	0	0.01	0	0.01	0	0	0	0	0	0.06	0.01	0.01	0.01	0	0
			DRB1 37Asn/Ser	0.08	0	0	0	0	0.04	0.03	0	0	0	0	1	0	0.02	0	0.22	0	0	0.1	0.18	0	0.01	0	0	0	0
			rs4143334	0.01	0	0	0	0	0	0.01	0	0.42	0.01	0.01	0	1	0	0.05	0.01	0	0	0	0	0.04	0.01	0.19	0	0	0
			DRB1 233Thr	0	0	0	0	0	0.06	0.03	0.01	0.01	0	0	0.02	0	1	0.04	0.02	0	0	0.02	0.24	0.01	0	0.01	0.05	0	0.01
			B 67Cys/Ser/Tyr	0	0.01	0.07	0	0	0	0.02	0	0.08	0.07	0.01	0	0.05	0.04	1	0.01	0.01	0	0	0.01	0	0.19	0.17	0.01	0	0
	European	HNSCC	DQB1 125Ala/Ser	0.37	0	0	0	0	0.08	0.01	0	0	0.01	0	0.22	0.01	0.02	0.01	1	0	0	0.03	0.04	0.01	0	0	0.09	0	0
			rs3130192	0	0	0	0.22	0	0	0	0	0	0	0	0	0	0	0.01	0	1	0	0	0	0	0	0	0	0	0.01
			rs11575846	0	0	0	0	0.17	0	0	0	0	0	0	0	0	0	0	0	0	1	0	0	0	0	0	0	0.01	0
		HPV(+) OPC	rs28669773	0.01	0	0.01	0	0	0	0	0	0	0	0	0.1	0	0.02	0	0.03	0	0	1	0.03	0	0	0.01	0.04	0	0
			rs9271589	0.02	0	0	0	0	0	0	0	0	0.03	0	0.18	0	0.24	0.01	0.04	0	0	0.03	1	0	0	0	0.05	0.01	0
			rs9266329	0	0.01	0.11	0	0	0	0	0	0.06	0.1	0.06	0	0.04	0.01	0	0.01	0	0	0	0	1	0.21	0.01	0.03	0.01	0.01
			HLA-B*51:01	0	0	0.01	0	0	0	0.01	0	0.03	0.06	0.01	0.01	0.01	0	0.19	0	0	0	0	0	0.21	1	0.04	0.02	0	0
		HPV(-) OPC	B 67Cys/Arg/Tyr	0.02	0	0.52	0	0	0.01	0.02	0	0.46	0	0.01	0	0.19	0.01	0.17	0	0	0	0.01	0	0.01	0.04	1	0.01	0	0
		OC	DRB1 74Ala/Leu/Del	0.04	0	0	0	0	0.02	0.08	0	0	0.04	0.01	0	0	0.05	0.01	0.09	0	0	0.04	0.05	0.03	0.02	0.01	1	0	0
			rs9267280	0	0	0	0	0	0	0.01	0	0	0.02	0	0	0	0	0	0	0	0.01	0	0.01	0.01	0	0	0	1	0
	ADMIX	HNSCC	rs1536036	0	0	0	0.02	0.01	0	0	0	0	0	0	0	0	0.01	0	0	0.01	0	0	0	0.01	0	0	0	0	1
	Known variants*		B 156Try	0	0.55	0.01	0	0	0	0	0	0	0.01	0.06	0	0	0	0	0	0	0	0	0.01	0.03	0	0	0	0.01	0
			DRB1 71Glu	0.15	0	0	0	0	0	0	0	0	0	0	0.01	0	0.01	0	0.16	0	0	0.02	0.01	0.01	0	0	0.06	0	0
			HLA_DQA1*01:03	0.14	0	0	0	0	0.01	0	0	0	0.01	0	0.14	0.01	0.01	0	0.56	0	0	0.02	0.04	0.01	0	0	0.06	0	0.01
			HLA_DQB1*06:03	0.57	0	0.01	0	0	0	0	0	0	0.01	0	0.05	0.01	0.03	0	0.21	0	0	0	0.01	0	0	0.01	0.02	0	0
			HLA_DRB1*13:01	0.5	0	0	0	0	0	0	0	0	0.01	0	0.05	0.01	0.04	0	0.18	0	0	0.01	0.01	0	0	0.01	0.02	0	0
			HLA_DRB1*13:02	0	0	0	0	0	0	0	0	0.01	0	0	0.04	0	0.02	0	0.13	0	0	0	0.01	0	0	0	0.01	0	0
			rs1265080	0	0	0.03	0	0	0	0.03	0.01	0.09	0.03	0	0.01	0.03	0	0.03	0	0	0	0	0.01	0	0	0.11	0	0.02	0
			rs1265094	0.01	0	0.03	0	0	0	0.04	0.01	0.09	0.03	0	0.01	0.02	0	0.02	0	0	0	0	0.01	0	0	0.11	0	0.02	0
			rs259919	0	0	0	0	0	0	0	0.5	0	0	0	0	0	0	0	0	0	0	0	0	0	0	0	0	0	0
			rs2857595	0	0	0.01	0	0	0	0	0	0	0	0.05	0	0	0	0.01	0	0	0	0	0	0	0	0	0	0	0
			rs3135001	0.66	0	0	0	0	0.18	0.01	0	0.01	0.01	0	0.1	0	0	0	0.46	0	0	0	0.02	0	0	0.01	0.04	0	0
			rs389884	0.01	0.02	0	0	0	0	0.02	0	0	0	0	0.01	0	0	0	0	0	0	0	0	0	0	0	0.01	0	0
			rs4713462	0	0.01	0.12	0	0	0	0	0	0.03	0.03	0.06	0	0.03	0.02	0.01	0.01	0	0	0.01	0	0.77	0.15	0.01	0.04	0	0.01
			rs9271344	0.06	0	0	0	0	0.04	0.03	0.01	0	0.01	0	0	0	0.32	0.04	0.16	0	0	0.07	0.18	0.01	0	0	0.01	0	0
SouthAsian	Meta analysis	HNSCC	Chr6:32632273	1	0	0	0	0	0.18	0	0	0.02	0	0.01	0.13	0	0.02	0	0.28	0	0	0.02	0.04	0	0	0.01	0.06	0	0
			HLA-B*15:01	0	1	0	0	0	0.01	0	0	0	0.01	0.03	0.01	0	0	0.01	0	0	0	0	0	0.03	0	0	0	0	0
			B 67Cys	0	0	1	0	0	0	0	0	0	0.01	0.01	0	0.01	0	0.03	0	0	0	0	0	0.07	0	0.3	0	0	0
			Chr6:33046667	0	0	0	1	0	0	0.01	0	0	0	0	0	0	0	0	0	0.11	0	0.01	0.01	0	0	0	0.01	0	0
			rs28360051	0	0	0	0	1	0.01	0	0	0	0.01	0	0	0	0.01	0	0	0	0.86	0	0.01	0	0	0	0.01	0	0
		OC	rs9268925	0.18	0.01	0	0	0.01	1	0	0	0.04	0.03	0	0.03	0	0.02	0	0.04	0	0.01	0.01	0.01	0.01	0	0.03	0.01	0	0
			rs4990036	0	0	0	0.01	0	0	1	0	0	0.07	0	0.05	0	0.05	0.05	0.01	0	0	0.02	0.01	0.01	0.01	0	0.07	0.01	0
		HPV(-) OPC	rs1264813	0	0	0	0	0	0	0	1	0	0	0	0	0	0	0	0	0	0	0	0	0.01	0	0	0.02	0	0
			rs1131212	0.02	0	0	0	0	0.04	0	0	1	0.05	0	0	0.15	0	0.09	0.01	0	0	0.01	0.01	0.05	0.02	0.69	0	0	0
		HPV(+) OPC	rs2308655	0	0.01	0.01	0	0.01	0.03	0.07	0	0.05	1	0.01	0	0	0.03	0.07	0	0	0.01	0.01	0.06	0.25	0.09	0.01	0.05	0.03	0
			rs2523679	0.01	0.03	0.01	0	0	0	0	0	0	0.01	1	0	0	0	0.01	0	0	0	0	0	0.05	0.07	0	0	0	0
			DRB1 37Asn/Ser	0.13	0.01	0	0	0	0.03	0.05	0	0	0	0	1	0	0	0.01	0.44	0	0	0.17	0.27	0	0	0	0.08	0.02	0
			rs4143334	0	0	0.01	0	0	0	0	0	0.15	0	0	0	1	0	0.04	0	0	0	0	0	0.02	0.01	0.09	0	0	0
			DRB1 233Thr	0.02	0	0	0	0.01	0.02	0.05	0	0	0.03	0	0	0	1	0.1	0.01	0	0.01	0.01	0.19	0	0.01	0	0.04	0.01	0
			B 67Cys/Ser/Tyr	0	0.01	0.03	0	0	0	0.05	0	0.09	0.07	0.01	0.01	0.04	0.1	1	0.01	0	0	0	0	0	0.15	0.12	0.01	0.01	0
	European	HNSCC	DQB1 125Ala/Ser	0.28	0	0	0	0	0.04	0.01	0	0.01	0	0	0.44	0	0.01	0.01	1	0.01	0	0.05	0.17	0	0	0	0.25	0	0
			rs3130192	0	0	0	0.11	0	0	0	0	0	0	0	0	0	0	0	0.01	1	0	0.01	0	0	0	0	0	0	0.01
			rs11575846	0	0	0	0	0.86	0.01	0	0	0	0.01	0	0	0	0.01	0	0	0	1	0	0.01	0.01	0	0	0.01	0	0
		HPV(+) OPC	rs28669773	0.02	0	0	0.01	0	0.01	0.02	0	0.01	0.01	0	0.17	0	0.01	0	0.05	0.01	0	1	0.07	0	0	0	0.03	0.06	0
			rs9271589	0.04	0	0	0.01	0.01	0.01	0.01	0	0.01	0.06	0	0.27	0	0.19	0	0.17	0	0.01	0.07	1	0.01	0	0.01	0.16	0	0
			rs9266329	0	0.03	0.07	0	0	0.01	0.01	0.01	0.05	0.25	0.05	0	0.02	0	0	0	0	0.01	0	0.01	1	0.23	0	0.04	0.01	0
			HLA-B*51:01	0	0	0	0	0	0	0.01	0	0.02	0.09	0.07	0	0.01	0.01	0.15	0	0	0	0	0	0.23	1	0.02	0.01	0	0
		HPV(-) OPC	B 67Cys/Arg/Tyr	0.01	0	0.3	0	0	0.03	0	0	0.69	0.01	0	0	0.09	0	0.12	0	0	0	0	0.01	0	0.02	1	0.01	0	0
		OC	DRB1 74Ala/Leu/Del	0.06	0	0	0.01	0.01	0.01	0.07	0.02	0	0.05	0	0.08	0	0.04	0.01	0.25	0	0.01	0.03	0.16	0.04	0.01	0.01	1	0.01	0
			rs9267280	0	0	0	0	0	0	0.01	0	0	0.03	0	0.02	0	0.01	0.01	0	0	0	0.06	0	0.01	0	0	0.01	1	0
	ADMIX	HNSCC	rs1536036	0	0	0	0	0	0	0	0	0	0	0	0	0	0	0	0	0.01	0	0	0	0	0	0	0	0	1
	Known variants*		B 156Try	0	0.77	0	0	0	0	0	0	0	0.01	0.02	0	0	0	0.01	0	0	0	0	0	0.04	0	0	0.01	0	0
			DRB1 71Glu	0.33	0	0	0	0	0.01	0.01	0	0	0.02	0.01	0.11	0	0.15	0.03	0.25	0	0	0.02	0.04	0	0.02	0	0.07	0	0
			HLA_DQA1*01:03	0.18	0	0	0	0	0.01	0.01	0	0	0	0	0.28	0	0.02	0.01	0.56	0	0	0.04	0.11	0.01	0	0	0.17	0	0.01
			HLA_DQB1*06:03	0.68	0	0	0	0	0	0	0	0	0	0.01	0.08	0	0.07	0.01	0.21	0	0	0.02	0.03	0	0.01	0	0.05	0	0
			HLA_DRB1*13:01	0.61	0	0	0	0	0.01	0.01	0	0	0.01	0.01	0.08	0	0.08	0.01	0.17	0	0	0.01	0.03	0	0.01	0	0.04	0	0
			HLA_DRB1*13:02	0	0	0	0	0	0	0	0	0	0.01	0	0.04	0	0.07	0.02	0.09	0	0	0.01	0.02	0	0	0	0.02	0	0
			rs1265080	0	0	0.02	0	0	0	0.01	0	0.1	0.11	0	0	0.02	0	0.1	0	0	0	0.01	0	0	0	0.11	0	0.03	0
			rs1265094	0	0	0.02	0	0	0	0.02	0	0.1	0.09	0	0	0	0	0.08	0	0	0	0.01	0	0	0	0.12	0	0.03	0
			rs259919	0	0	0	0.01	0	0	0	0.4	0	0	0	0	0	0	0	0	0	0	0	0	0	0.01	0	0.01	0.01	0
			rs2857595	0	0	0	0	0	0	0	0	0	0.04	0	0	0	0.04	0.01	0	0	0	0	0.01	0.02	0	0	0	0	0
			rs3135001	0.63	0	0	0	0	0.12	0	0	0.02	0	0.01	0.16	0	0.06	0.01	0.36	0	0	0.02	0.06	0	0	0.01	0.09	0	0
			rs389884	0	0	0	0	0.01	0.03	0.13	0	0	0.01	0	0.02	0	0.01	0	0	0	0	0	0	0	0	0.01	0.03	0	0
			rs4713462	0	0.02	0.1	0.01	0.01	0.02	0.03	0.01	0.04	0.06	0.02	0	0	0.01	0.08	0.01	0.01	0.01	0.03	0.03	0.46	0.12	0	0.09	0.01	0
			rs9271344	0.04	0	0	0	0	0	0.13	0	0	0	0	0.02	0	0.19	0.05	0.12	0.01	0	0.06	0.08	0	0.01	0	0.03	0	0.01
Linkage disequilibrium (LD) of lead variants from HLA fine-mapping versus lead variants from the same subsite, other subsite, known risk loci, and lead variants from ancestry-specific fine-maping analysis. Red-colored scale indicates level of LD.
*Known variants were collected from five GWAS publications for head and neck cancer: rs4713462, B 156Trp, DRB1 71Glu, HLA-B*15:01 (PMID 34642315), DQA1*01:03,DQB1*06:03, DRB1*13:01, DRB1*13:02 (PMID 27749845), rs259919, rs3135001 (PMID 32276964), rs1265081 (represented by rs1265080;R2=0.997, and rs1265094;R2=0.976), rs389884 (PMID 33667223), rs9271611 (represented by rs9271344;R2=0.762), rs285759…
* if the known variants are not unavailable in our dataset, they will be reprented by other variant that have strong LD (>0.9). DRB1*04:02 and DRB1*11:02 alleles (PMID 34642315) are not available in our dataset.
