# Supplementary material for: Cross-ancestral GWAS identifies 29 variants across head and neck cancer subsites
Source: Nat Commun. 2025 Oct 2;16:8787. doi: 10.1038/s41467-025-63842-z (PMC12491539; doi:10.1038/s41467-025-63842-z)
Supplement: Supplementary file 13 — Supplementary Data 10 [file 41467_2025_63842_MOESM13_ESM.xlsx]

## Sheet: Sheet1
Supplementary Data 10. Summary of genetic variants identified across ancestry-specific and meta-analysis of HLA-fine mapping in all sites combined and subsite specific.
Population	Subsite	Variant	Gene	Position (hg19)	Locus; Cytoband	Impact	Refa	Effect Allelea	OR (95% CI)	Pc	ADMIX AF	African AF	European AF	MidleEast AF	SouthAsian AF	Noteb	PMID References for Known Risk Loci
Meta-Analysis	All sites combined	Chr6:32632273	HLA-DQB1	Chr6:32632273	Class II	Intron	T	C	1.17 (1.12,1.23)	3.54x10-11	0.862	0.794	0.812	0.924	0.907	Known	PMID:27749845
		HLA-B*15:01	HLA-B	Chr6:31321664	Class I	Amino acid change	Ab	Pr	0.8 (0.74,0.86)	4.09x10-10	0.029	0.025	0.058	0.011	0.013	Known	PMID:34642315
		B 67Cys	HLA-B	Chr6:31324536	Class I	Amino acid change	Ab	Pr	0.87 (0.83,0.92)	3.1x10-8	0.137	0.107	0.109	0.108	0.059	Overlap with B 67Cys/Ser/Tyr
		Chr6:33046667	HLA-DPB1	Chr6:33046667	class II	intron	C	T	1.11 (1.07,1.14)	1.32x10-8	0.692	0.721	0.754	0.662	0.692	Novel
		rs28360051	PSORS1C3	Chr6:31142261		intron	G	A	1.23 (1.14,1.34)	1.91x10-7	0.029	0.018	0.041	0.002	0.003	Novel
	OC	rs9268925	DRB9	Chr6:32432969	Class II	intron	C	A	0.81 (0.75, 0.87)	1.36x10-7	0.059	0.042	0.139	0.038	0.021	Known	PMID:32276964
		rs4990036	HLA-B	Chr6:31323506	Class I	intron	C	T	1.20 (1.12,1.29)	1.67x10-7	0.082	0.078	0.145	0.079	0.048	Known	PMID:33667223; PMID:34642315
	HPV(-) OPC	rs1264813	MICD	Chr6:29939900	Class I	intron	C	T	1.37 (1.22,1.55)	2.77x10-7	0.112	0.058	0.097	0.156	0.166	Known	PMID:32276964
		rs1131212	HLA-B	Chr6:31324526	class I	Gln94His	C	G	1.33 (1.19,1.49)	5.33x10-7	0.873	0.834	0.79	0.89	0.885	Novel
	HPV(+) OPC	rs2308655	HLA-B	Chr6:31322303	Class II	Cys349Ser	G	C	1.36 (1.25,1.48)	3.91x10-12	0.388	0.385	0.629	0.259	0.43	Known	PMID:33667223
		rs2523679	HCP5	Chr6:31434334	Class I	Non coding transcript exon	C	T	0.63 (0.53,0.75)	2.26x10-7	0.064	0.045	0.079	0.054	0.023	Known	PMID:34642315
		DRB1 37Asn/Ser	HLA-DRB1	Chr6:32552051	class II	Amino acid change	Ab	Pr	0.68 (0.63,0.73)	3.22x10-23	0.479	0.525	0.539	0.438	0.456	Novel
		rs4143334	ZDHHC20P2	Chr6:31348200	class I	Non coding transcript exon	A	G	1.89 (1.51,2.35)	1.91x10-8	0.021	0.01	0.023	0.056	0.041	Novel
		DRB1 233Thr	HLA-DRB1	Chr6:32548048	class II	Amino acid change	Ab	Pr	1.27 (1.17,1.38)	7.15x10-9	0.539	0.553	0.626	0.486	0.547	Novel
		B 67Cys/Ser/Tyr	HLA-B	Chr6:31324536	class I	Amino acid change	Ab	Pr	0.81 (0.74,0.88)	1.33x10-06	0.666	0.633	0.699	0.598	0.611	Novel
European	All sites combined EUR	DQB1 125Ala/Ser	HLA-DQB1	Chr6:32629591	Class II	Amino acid change	Ab	Pr	1.22 (1.17,1.28)	6.45x10-21	0.801	0.736	0.77	0.826	0.724	Known	PMID:32276964
		rs2523679	HCP5	Chr6:31434334	Class I	Non coding transcript exon	C	T	0.81 (0.76,0.86)	1.86x10-10	0.066	0.047	0.078	0.055	0.026	Known	PMID:34642315
		rs3130192	HLA-DPB1	Chr6:33061930	Class II	Downstream gene variant (3' gene)	C	T	0.83 (0.78,0.88)	4.48x10-9	0.095	0.045	0.09	0.091	0.046	Overlap with Chr6:33046667
		B 67Cys	HLA-B	Chr6:31324536	Class I	Amino acid change	Ab	Pr	0.87 (0.82,0.92)	5.47x10-7	0.137	0.107	0.109	0.108	0.059	Overlaps with B 67Cys/Ser/Tyr
		rs11575846	LY6G6F	Chr6:31678073		Intron	G	C	1.24 (1.14,1.35)	1.2x10-6	0.028	0.017	0.041	0.001	0.004	Overlap with rs28360051
	HPV(+) OPC	rs28669773	HLA-DQA1	Chr6:32589095	Class II	Intergenic	A	G	1.72 (1.45,2.05)	7.51x10-10	0.071	0.078	0.039	0.112	0.177	Overlap with DRB1 37Asn/Ser
		rs9271589	HLA-DQA1	Chr6:32591128	class II	5’Upstream region	G	A	1.61 (1.49,1.74)	1.03x10-32	0.271	0.226	0.344	0.236	0.283	Overlap with DRB1 37Asn/Ser
		rs9266329	HLA-B	Chr6:31330788	class I	Intron	G	A	0.56 (0.49,0.62)	2.76x10-23	0.321	0.256	0.203	0.365	0.294	Known, Overlap with rs2308655	PMID:34642315
		HLA-B*51:01	HLA-B	Chr6:31321767	class I	Amino acid change	Ab	Pr	1.9 (1.55,2.31)	3.6x10-10	0.065	0.026	0.04	0.099	0.08	Novel
	HPV(-) OPC	B 67Cys/Arg/Tyr	HLA-B	Chr6:31324588	Class I	Amino acid change	Ab	Pr	0.72 (0.64,0.81)	3.55x10-8	0.247	0.269	0.28	0.205	0.156	Overlap with rs1131212
	OC	DRB1 74Ala/Leu/Del	HLA-DRB1	Chr6:32552625	class II	Amino acid change	Ab	Pr	0.82 (0.77,0.87)	4.94x10-10	0.706	0.739	0.681	0.715	0.629	Novel
		rs9267280	MICB-DT	Chr6:31457633	class I	Intron	G	A	1.32 (1.19,1.47)	3.48x10-7	0.092	0.101	0.072	0.089	0.079	Novel
Admixed	All sites combined	rs1536036	ITPR3	Chr6:33632014		Intron	A	G	0.85 (0.80,0.91)	8.42x10-7	0.545	0.525	0.525	0.501	0.408	Novel
All independent lead variants identified in the HLA analysis are shown here, including variants that were previously identified a Ref/A1 allele is in binary marker format (Ab = Absent, Pr = Present) of classical HLA alleles, amino acid residue, HLA intragenic, insertion/deletions. (see: https://imputationserver.readthedocs.io/en/latest/pipeline) b Overlapped signal between subsites were identifie…
