# Supplementary material for: Cross-ancestral GWAS identifies 29 variants across head and neck cancer subsites
Source: Nat Commun. 2025 Oct 2;16:8787. doi: 10.1038/s41467-025-63842-z (PMC12491539; doi:10.1038/s41467-025-63842-z)
Supplement: Supplementary file 14 — Supplementary Data 11 [file 41467_2025_63842_MOESM14_ESM.xlsx]

## Sheet: Sheet1
Supplementary Data 11. Description of lead variants from HLA fine-mapping analysis.
1. Identified variants in transethnic HLA meta-analysis
Annotation, lead independent variant	Description
Variants identified in all sites combined
DQB1 Chr6:32632273 SNP	This variant is strongly associated with DQB1*06:03 (DRB1*1301-DQA1*0103-DQB1*0603) identified in PMID: 27749845, and rs3135001 in PMID: 32276964.
DPB1 Chr6:33046667 SNP	No information
HLA-B*15:01	This allele has been known to be related to HNSCC and cervical cancer risk. In addition, it has been reported that individuals carrying HLA-B*15:01 allele were likely to remain asymptomatic after SARS-CoV-2 infection. PMID: 37549678, PMID: 37468623
HLA-B 67Cys	This variant is amino acid change at position of 67 of HLA-B protein. This position is in antigen binding pocket (B-pocket) of HLA-B, which determines the specificity of the molecule for antigen (PMID: 11673468). This variant has been reported to be related to HIV viral load (PMID:34611364).
rs28360051	No information. The signal could be influenced by HPV+ OPC, as the signal was detected only in this subsite by stratification analysis.
Variants identified in oral cavity
rs4990036	This variant has been previously reported to be related to varicella zoster virus (VZV) infection (PMID 33109261). Besides chr6: 31323506, we also observed the strong signal of amino acid change to Phe at position 67 of HLA-B (67Phe). Conditioning on chr6: 31323506, the signal of 67Phe variant was disappeared suggesting dependency between these two. This 67Phe was observed mainly in HLA-B*08:01 a…
rs9268925	This variant has been reported to be associated to multiple sclerosis (PMID 33140058). LD between DQB1*06:02 and rs9268925 is high (R2=0.881) suggesting that rs9268925 is a part of DQB1*06:02 allele.
Variants identified in HPV(-) OPC
rs1264813	It locates in intron region in MICD gene and it is in HLA-A*24 haplotype. It is known to be type I diabetes susceptibility SNP markers used in polygenic risk score (PRS) (PMID 29199115, 29540798, 29404672). HLA-A*24 also shows strong signal (OR=1.348, P=4.936e-06) and have strong LD (R2=0.769) with rs1264813.
rs1131212	It is located in exon2 of HLA-B. Exon 2 encodes for the alpha1 domain, which directly interact with antigen peptides. It is missense variant causing p.Gln94His (NM_005514.8) in binding pocket of HLA-B protein. chr6: 31324526 have high LD (R2>0.7) with many alleles of amino acid change, and all of which (residue 67,69,70,71) are strong association signal with OPC HPV-.
Variants identified in HPV(+) OPC
HLA-DRB1 37Asn/Ser	This amino acid change is in antigen binding pocket (P9 pocket) of Beta chain of HLA-DR protein. This variant has been reported to affect susceptibility to Crohn’s disease in Asians (PMID 30084967), and SLE in Eastern Asians (PMID: 31022184).
rs2308655	This SNP is located in exon 7 of HLA-B. This variant causes amino acid change p.Cys349Ser located in the transmembrane and cytoplasmic tail of HLA-B protein. It has been reported to be associated with blood pressure (PMID 37683633). Also, it has been reported to be associated to Type 2 Diabetes in Pashtun Ethnic Population of Khyber, Pakhtunkhwa, Pakistan, even though sample size and P-value (0.0…
rs4143334	This variant is in non-coding transcript exon of gene ZDHHC20P2. No information of this variant has been reported.
rs2523679	This variant is in non-coding transcript exon of gene HCP5, rs2523679. This variant showed moderate LD (R2=0.506) with known HNC-risk alleles, HLA-B*15:01 and HLA-B 156Trp (PMID: 34642315, PMID: 34642315).
HLA-DRB1 233Thr	This variant has been reported to be associated with higher vaccine response in African infants. (PMID: 38740997) Interestingly, other alleles of amino acid change (DRB1 AA position -16,-25,10,11,12,13,149, 233) also showed strong association signal and highly linked with this lead variant (R2>0.8).
HLA-B 67Cys/Ser/Tyr	This variant is amino acid change at position of 67 of HLA-B protein. This position is in antigen binding pocket (B-pocket) of HLA-B, which determines the specificity of the molecule for antigen (PMID: 11673468). This variant has been reported to be related to HIV viral load (PMID:34611364).
2. Identified variants in Admix population HLA association analysis
Variants identified in all sites combined (overall HNC)
rs1536036	This variant is in intron of ITPR3 gene (Inositol 1,4,5-Trisphosphate Receptor Type 3). The information of this variant has been limited. However, ITPR3 gene has been related to many diseases including Charcot-Marie-Tooth Disease, Demyelinating, Type 1J and Type 1 Diabetes Mellitus, relates to the pathways of Development Angiotensin activation of ERK and ADORA2B mediated anti-inflammatory cytokin…
3. Identified variants in EUR population HLA association analysis
Variants identified in all sites combined (overall HNC)
DQB1 125AlaSer	It is highly overlapped with the signal of rs3135001 identified in paper (PMID 32276964) sugesting they are in the same haplotype. This amino acid change is in extracellular domain of DR protein, but not in the binding pocket. This allele is a part of HLA-DQB1*06 allele with strong LD (R2=1). Moreover, other allele of amino acid change at position -5 (-5Leu) and 87 (87Phe) of DQB1 gene and positi…
rs2523679	This variant is also observed in Trans-ethnic variant of HPV(+) OPC
rs3130192	This variant is in coding region of DPB1 gene and associated with type 1 diabetes (PMID 31843946). rs3130192 show high LD with other significant alleles of HLA-DPB1*04:02, DPB1-178Met, and 178Leu (R2>0.8) sugesting that they are in the same haplotype.
HLA-B 67Cys	This variant is amino acid change at position of 67 of HLA-B protein, and also found in trans-ethnic analysis.
rs11575846	This variant is in intron region of LY6G6F gene. It has been observed to be related to platelet count (PLC) in UK Biobank analysis using gene-𝜀 approach. (PMID 32542026)
Variants identified in OC
DRB1 74Ala/Leu/Del	Amino acid change at this position has been shown to be associated with immune system disorders of seropositive rheumatoid arthritis (PMID: 22286218) and Graves' disease (PMID: 15029234). In addition to position 74, amino acid change at position 73 of DRB1 (DRB1 73Ala/Del) was also significant associated with OC (OR=0.857, P=4.658E-06). LD between these two variants is high (R2=0.75) suggesting t…
rs9267280	This variant is in intron region of MICB-DT gene. However, the information of this variant in association with other disease is limited.
Variants identified in HPV(-) OPC
HLA-B 67Cys/Arg/Tyr	This variant have overlapped signal with HLA-B 67Cys in HNC overall.
Variants identified in HPV(+) OPC
rs9271589	This variant localizes in 5’upstream region of HLA-DQA1 gene. It has been reported to be related with immune response in Cystic Fibrosis (CF) patients (PMID: 32734384). It is known to be located in LD block at chr6:32460285–32644258, which is associated with multiple immune disorders (Type I Diabetes, Ulcerative Colitis, EBV infections, etc) (PMID: 32734384). Consistently, we observed strong LD o…
rs9266329	This variant is located in intron region of HLA-B gene. It has been shown to be related to HPV 16 positive oropharyngeal cancer (PMID 34642315).
HLA-B*51:01	This is allele is associated with rare multisystem inflammatory disorder Behçet’s syndrome (PMID 37937176), clindamycin-related cADRs in Han Chinese (PMID 27527109).
rs28669773	This variant is in intergenic region near HLA-DQA1 gene. No information of this variant in association to other disease.
rs9266329	This variant is located in intron region of HLA-B gene. It has been shown to be related to HPV 16 positive oropharyngeal cancer (PMID 34642315).
HLA-B*51:01	This is allele is associated with rare multisystem inflammatory disorder Behçet’s syndrome (PMID 37937176), clindamycin-related cADRs in Han Chinese (PMID 27527109).
rs28669773	This variant is in intergenic region near HLA-DQA1 gene. No information of this variant in association to other disease.
