# Supplementary material for: Cross-ancestral GWAS identifies 29 variants across head and neck cancer subsites
Source: Nat Commun. 2025 Oct 2;16:8787. doi: 10.1038/s41467-025-63842-z (PMC12491539; doi:10.1038/s41467-025-63842-z)
Supplement: Supplementary file 15 — Supplementary Data 12 [file 41467_2025_63842_MOESM15_ESM.xlsx]

## Sheet: Sheet1
Supplementary Data 12. Association signal of novel amino acid/4digit allele highly linked to novel lead significant variants.
Population	Subsite	Lead variant	Linked allele	Binding pocket	r2 with lead variant	OR (95%CI)	p (Full model)	Variants with similar effect size and comparable model accuracy as lead variant	BIC difference compared to original model
Meta analysis	HPV(-) OPC	rs1264813	HLA-A*24		0.77	1.34 (1.18, 1.52)	7.24x10-6	Y	1.5
		rs1131212	B 70Asn/Ser	Y	1	1.32 (1.18, 1.47)	8.81x10-7	Y	0.11
	OC	rs4990036	B*08:01-C*07:01		0.86	1.21 (1.12,1.3)	7.25x10-7
		rs9268925	DRB*15:01-DQA*01:02-DQB*06:02		0.96	0.8 (0.73,0.86)	2.15x10-08	Y	2
	HPV(+) OPC	rs2308655	B 325Cys		1	1.36 (1.25,1.48)	4.37x10-12	Y	0.05
			B 282Val		0.74	1.24 (1.13,1.36)	4.82x10-06
			B 305Ala		0.75	1.24 (1.13,1.36)	5.01x10-06
		DRB1 233Thr	DRB1 10Glu/Gln	Y	0.86	1.25 (1.16,1.35)	1.56x10-08	Y	-0.84
			DRB1 12Lys	Y	0.86	1.25 (1.16,1.35)	1.97x10-08	Y	-0.87
			DRB1 149Gln		0.88	1.26 (1.16,1.36)	1.67x10-08	Y	-0.17
			DRB1 25Lys		0.84	1.25 (1.15,1.35)	4.57x10-08	Y	0.09
			DRB1 16Ala		0.84	1.24 (1.15,1.35)	4.96x10-08	Y	0.05
European	OC	DRB1 74Ala/Leu/Del	DRB1 73Ala/Pro	Y	0.74	0.85 (0.80,0.91)	1.17x10-06
Linked alleles are defined as the amino acid residue, allele or haplotype in high linkage with the lead variant and that shows a significant association (2.4x10E-6) for risk similar to the lead variant Interchangeability between the linked allele and the lead variant is defined as: 1) high LD (R2>0.8), significant and similar effect to lead variant in the fully adjusted model, BIC ±2 in compariso…
