# Supplementary material for: Cross-ancestral GWAS identifies 29 variants across head and neck cancer subsites
Source: Nat Commun. 2025 Oct 2;16:8787. doi: 10.1038/s41467-025-63842-z (PMC12491539; doi:10.1038/s41467-025-63842-z)
Supplement: Supplementary file 16 — Supplementary Data 13 [file 41467_2025_63842_MOESM16_ESM.xlsx]

## Sheet: Sheet1
Supplementary Data 13. Power calculations.
Ancestry	Cancer site	MAF	power	Sample Size	Case Proportion	Detectable OR
European	All cases	0.005	0.8	46468	0.3	1.8
		0.01	0.8	46468	0.3	1.5
		0.05	0.8	46468	0.3	1.2
		0.1	0.8	46468	0.3	1.2
		0.25	0.8	46468	0.3	1.1
	Oral Cavity	0.005	0.8	35344	0.1	2.5
		0.01	0.8	35344	0.1	2
		0.05	0.8	35344	0.1	1.4
		0.1	0.8	35344	0.1	1.3
		0.25	0.8	35344	0.1	1.2
	Larynx	0.005	0.8	34620	0.08	2.6
		0.01	0.8	34620	0.08	2.1
		0.05	0.8	34620	0.08	1.4
		0.1	0.8	34620	0.08	1.3
		0.25	0.8	34620	0.08	1.2
	Hypopharynx	0.005	0.8	32399	0.02	4.7
		0.01	0.8	32399	0.02	3.4
		0.05	0.8	32399	0.02	2
		0.1	0.8	32399	0.02	1.7
		0.25	0.8	32399	0.02	1.5
	HPV(+) Oropharynx	0.005	0.8	20146	0.1	3.1
		0.01	0.8	20146	0.1	2.4
		0.05	0.8	20146	0.1	1.5
		0.1	0.8	20146	0.1	1.4
		0.25	0.8	20146	0.1	1.3
	HPV(-) Oropharynx	0.005	0.8	19114	0.05	4.1
		0.01	0.8	19114	0.05	3
		0.05	0.8	19114	0.05	1.8
		0.1	0.8	19114	0.05	1.6
		0.25	0.8	19114	0.05	1.4
Mixed	All cases	0.005	0.8	11462	0.5	3.7
		0.01	0.8	11462	0.5	2.4
		0.05	0.8	11462	0.5	1.5
		0.1	0.8	11462	0.5	1.3
		0.25	0.8	11462	0.5	1.2
	Oral Cavity	0.005	0.8	7974	0.3	4.2
		0.01	0.8	7974	0.3	2.8
		0.05	0.8	7974	0.3	1.6
		0.1	0.8	7974	0.3	1.4
		0.25	0.8	7974	0.3	1.3
	Larynx	0.005	0.8	7511	0.2	4.5
		0.01	0.8	7511	0.2	3
		0.05	0.8	7511	0.2	1.7
		0.1	0.8	7511	0.2	1.5
		0.25	0.8	7511	0.2	1.3
	Hypopharynx	0.005	0.8	6221	0.05	8.3
		0.01	0.8	6221	0.05	5.3
		0.05	0.8	6221	0.05	2.6
		0.1	0.8	6221	0.05	2.1
		0.25	0.8	6221	0.05	1.7
Additive models with p-value threshold of 5e-08
