# Supplementary material for: Cross-ancestral GWAS identifies 29 variants across head and neck cancer subsites
Source: Nat Commun. 2025 Oct 2;16:8787. doi: 10.1038/s41467-025-63842-z (PMC12491539; doi:10.1038/s41467-025-63842-z)
Supplement: Supplementary file 17 — Supplementary Data 14 [file 41467_2025_63842_MOESM17_ESM.xlsx]

## Sheet: Sheet1
Supplementary Data 14. Quality control steps for each genotyping array before imputation at variant and individual levels.
								Will Rayner Script - Pre-imputation QC											Plink QC - Markers					Plink QC - Samples (some individuals may fail more than 1 QC)
Study	Array	Original Build	N variants	N samples	Liftover required (Y/N)	Variants dropped during liftover	Variants post liftover	Position match TOPMED	No position match to TOPMED	Indels	Variants change ref/alt	Variants to change strand	Variants removed AF diff > 0.2	Palindromic variants	Non Matching Alleles	Duplicate variants	Variants failed QC	Variants passed	Missing genotype data (0.01)	HWE (1x10-8)	MAF (count)	Failed QC	Passed QC	IBD	Sex mismatch	Heterozygosity	Missing genotype	Failed QC	Passed QC	Imputed variants
UADT	Illumina 317k	hg18	318237	5604	Y	174	318063	314561	3502	0	205683	213	1755	0	5066	0	10323	307740	44569	155	59	44783	262957	4	7	107	135	209	5395	291989249
Oncoarrary	Oncoarray	hg19	533631	12659	Y	882	532749	498013	21813	12110	357483	227524	15365	2333	20432	813	72866	459883	15758	24350	19846	59954	399929	162	40	85	21	271	12388	292174934
Shete	Illumina HumanOmniExpress	hg19	730524	3333	Y	3446	727078	712421	14654	0	495114	348138	4609	343	18872	3	38481	688597	33036	111	47657	80804	607793	2	0	41	16	56	3277	292174934
UKB	UKBiLEVE, AffymetricUKB	hg19	745300	16385	Y	277	745023	717481	27542	0	597589	657	1232	2599	26022	0	57395	687628	78146	5967	27905	112018	575610	0	61	399	46	453	15932	292174935
HN5000*	Illumina Gloal screening array	b38	513047	3117	N	NA	513047	500072	11344	155	406016	36053	3588	483	14656	639	30865	482182	NA	NA	NA	NA	NA	NA	NA	NA	NA	NA	NA	307174027
ALSPAC*	Illumina550quad, Illumina660Wquad	b38	455192	17816	N	NA	455192	450712	4480	0	308908	278	2724	0	6349	0	13553	441639	NA	NA	NA	NA	NA	NA	NA	NA	NA	NA	NA	306899501
HN5000/ALSPAC^	Double imputation method	b38	724876	20933	N	NA	724876	NA	NA	NA	NA	NA	NA	NA	NA	NA	NA	NA	NA	NA	NA	NA	724876	NA	NA	NA	NA	NA	20933	291929249
CIDR^^	Illumina AllOfUs	b38	1908028	10714	N	NA	1908028	NA	NA	NA	NA	NA	NA	NA	NA	NA	NA	NA	NA	NA	NA	NA	NA	NA	NA	NA	NA	302	10412	285214821
* HN5000 and ALSPAC undergo a double imputation, the values in italics are for imputation round 1
^ HN5000/ALSPAC combined imputation
^^ CIDR QC and imputation conducted at the center for Inherited Disease where genotyping took place.
