# Supplementary material for: Cross-ancestral GWAS identifies 29 variants across head and neck cancer subsites
Source: Nat Commun. 2025 Oct 2;16:8787. doi: 10.1038/s41467-025-63842-z (PMC12491539; doi:10.1038/s41467-025-63842-z)
Supplement: Supplementary file 18 — Supplementary Data 15 [file 41467_2025_63842_MOESM18_ESM.xlsx]

## Sheet: Sheet1
Supplementary Data 15. Mean and standard deviation of minor allele frequency across all imputation batches.
SNP	Cases (mean (SD))	Controls (mean (SD))
chr1:204493484:G:A	0.1746 (0.0099)	0.1898 (0.0108)
chr1:204590548:T:C	0.7031 (0.0103)	0.7262 (0.0142)
chr2:20677150:T:TA	0.0084 (0.0016)	0.008 (0.0019)
chr3:46468719:C:T	0.3842 (0.0263)	0.3765 (0.0218)
chr4:99318162:T:C	0.9646 (0.0177)	0.9507 (0.0213)
chr4:99335007:TC:T	0.2239 (0.0134)	0.2393 (0.0172)
chr4:99337969:T:C	0.2239 (0.0133)	0.2393 (0.0171)
chr4:99423706:C:T	0.3351 (0.0149)	0.3258 (0.0203)
chr4:99430279:C:A	0.083 (0.003)	0.1031 (0.0116)
chr4:99432854:A:T	0.1867 (0.0082)	0.2062 (0.0132)
chr4:99462539:A:G	0.0838 (0.0036)	0.1039 (0.0122)
chr5:1282204:C:A	0.3385 (0.0128)	0.3252 (0.0143)
chr5:1309789:G:A	0.5949 (0.0178)	0.5986 (0.0083)
chr5:1325475:T:C	0.4331 (0.009)	0.4282 (0.0163)
chr5:1361566:G:A	0.3243 (0.0073)	0.3324 (0.0147)
chr5:139465014:T:C	0.8491 (0.0156)	0.8634 (0.0119)
chr5:139478334:T:C	0.8459 (0.0138)	0.8606 (0.0112)
chr6:29839124:C:G	0.617 (0.0271)	0.6248 (0.0244)
chr6:29845603:C:T	0.2518 (0.0208)	0.2396 (0.0181)
chr6:30152113:G:T	0.0744 (0.0162)	0.0826 (0.0116)
chr6:30184177:C:T	0.0463 (0.0089)	0.0542 (0.0059)
chr6:31070111:TTTTC:T	0.0484 (0.0123)	0.0384 (0.0091)
chr6:31410016:T:A	0.2262 (0.0372)	0.251 (0.0349)
chr6:31410245:T:C	0.2025 (0.0262)	0.2242 (0.015)
chr6:31462582:A:G	0.0778 (0.0368)	0.0836 (0.0273)
chr6:31566203:G:A	0.0406 (0.0141)	0.0314 (0.0108)
chr6:32613805:C:G	0.5694 (0.0245)	0.5497 (0.0242)
chr6:32619336:G:A	0.7698 (0.0186)	0.7416 (0.0157)
chr6:32619380:A:G	0.1258 (0.0167)	0.1401 (0.0184)
chr6:32620608:T:A	0.3847 (0.0473)	0.3626 (0.0293)
chr6:32634705:T:C	0.7741 (0.0177)	0.7502 (0.0171)
chr6:32700277:T:TA	0.8038 (0.0119)	0.7768 (0.0186)
chr6:33149378:A:G	0.1201 (0.0159)	0.1316 (0.0078)
chr6:148061934:G:A	0.0193 (0.0046)	0.0172 (0.0048)
chr9:21974219:A:G	0.3632 (0.0248)	0.3511 (0.0262)
chr11:81037815:C:T	0.0123 (0.0019)	0.0109 (0.0025)
chr11:132728232:G:A	0.0081 (0.0026)	0.0075 (0.0027)
chr11:133936692:G:A	0.0282 (0.0028)	0.026 (0.0038)
chr12:47926100:A:G	0.0219 (0.0064)	0.0197 (0.0052)
chr12:111648699:A:G	0.216 (0.0337)	0.1994 (0.0253)
chr12:111735644:A:G	0.1975 (0.0197)	0.1831 (0.015)
chr12:111935285:T:C	0.1944 (0.0099)	0.1791 (0.0048)
chr13:32394413:G:A	0.0139 (0.0015)	0.0073 (0.0018)
chr13:32398489:A:T	0.0139 (0.0016)	0.0073 (0.0018)
chr13:32399139:A:G	0.25 (0.0123)	0.2686 (0.0148)
chr14:25417834:CT:C	0.0152 (0.0024)	0.014 (0.0035)
chr15:49493719:A:G	0.4002 (0.0226)	0.39 (0.0285)
chr17:7655719:C:T	0.2084 (0.0072)	0.1965 (0.0095)
chr17:7668434:T:G	0.0065 (0.002)	0.0106 (0.0024)
chr17:40945241:G:T	0.0233 (0.0122)	0.0183 (0.0106)
chr19:17280519:G:A	0.3056 (0.0171)	0.2825 (0.013)
chr19:17291286:GT:G	0.3127 (0.0101)	0.2886 (0.005)
chr20:63704213:GA:G	0.9141 (0.0172)	0.9097 (0.0185)
chr20:63709883:T:C	0.9154 (0.0113)	0.9128 (0.0101)
chr22:21778123:A:C	0.008 (0.0022)	0.0061 (0.0009)
