# Supplementary material for: Cross-ancestral GWAS identifies 29 variants across head and neck cancer subsites
Source: Nat Commun. 2025 Oct 2;16:8787. doi: 10.1038/s41467-025-63842-z (PMC12491539; doi:10.1038/s41467-025-63842-z)
Supplement: Supplementary file 19 — Supplementary Data 16 [file 41467_2025_63842_MOESM19_ESM.xlsx]

## Sheet: Sheet1
Supplementary Data 16. Association results of conditional analysis on cross-ancestry independent lead SNPs where there was a shared signal in a corresponding subsite.
Cancer site	Trans-ethnic Lead (Conditioned) SNP	Conditional analysis
	Conditioned lead SNP	≥70 European signal SNP	LD (r2/Dʹ)	p before conditioning	p after conditioning	Mixed ancestry signal SNP	LD (r2/Dʹ)	p before conditioning	p after conditioning
All sites combined	chr4:99430279:C:A (rs17529509)	chr4:99318162:T:C (rs1229984)	(0.0172/0.2652)	2.74e-19	5.3624e-15	chr4:99432854:A:T (rs1154467)	(0.4418/1.0)	8.51e-10	3.63e-08
		chr4:99462539:A:G (rs77324539)	(0.9897/1.0)	1.96e-08	3.15801e-07
	chr4:99335007:TC:T (rs58223772)	chr4:99318162:T:C (rs1229984)	(0.0064/0.8505)	2.74e-19	2.86411e-12	chr4:99432854:A:T (rs1154467)	(0.0132/0.1213)	8.51e-10	5.91e-05
		chr4:99462539:A:G (rs77324539)	(0.0048/0.1094)	1.96e-08	0.420525
	chr4:99318162:T:C (rs1229984)	chr4:99462539:A:G (rs77324539)	(0.0175/0.266)	1.96e-08	1.75958e-06	chr4:99432854:A:T (rs1154467)	(0.0069/0.2526)	8.51e-10	2.51e-08
	chr6:32700277:T:TA (rs9282195)	chr6:32619336:G:A (rs9271376)	-*	1.47e-21	0.00169819	-		-	-
		chr6:31410016:T:A (rs6938453)	-*	1.11e-12	7.39e-14	-		-	-
		chr6:30152113:G:T (rs9468692)	-*	2.86e-08	2.35e-08	-		-	-
		chr6:31566203:G:A (rs2857601)	-*	1.61e-08	9.07e-07	-		-	-
	chr6:31410245:T:C (rs9266806)	chr6:32619336:G:A (rs9271376)	(0.0002/0.0425)	1.47e-21	9.16e-23	-		-	-
		chr6:31410016:T:A (rs6938453)	(0.0619/0.2669)	1.11e-12	2.21e-07	-		-	-
		chr6:30152113:G:T (rs9468692)	(0.0011/1.0)	2.86e-08	3.18e-07	-		-	-
		chr6:31566203:G:A (rs2857601)	(0.0066/0.7655)	1.61e-08	4.56e-07	-		-	-
	chr6:31070111:TTTTC:T (rs541752611)	chr6:32619336:G:A (rs9271376)	-**	1.47e-21	2.92e-20	-		-	-
		chr6:31410016:T:A (rs6938453)	-**	1.11e-12	3.87e-11	-		-	-
		chr6:30152113:G:T (rs9468692)	-**	2.86e-08	1e-07	-		-	-
		chr6:31566203:G:A (rs2857601)	-**	1.61e-08	0.104967	-		-	-
	chr6:30184177:C:T (rs13215307)	chr6:32619336:G:A (rs9271376)	(0.0066/0.5508)	1.47e-21	4.06e-21	-		-	-
		chr6:31410016:T:A (rs6938453)	(0.0001/0.0807)	1.11e-12	2.01e-12	-		-	-
		chr6:30152113:G:T (rs9468692)	(0.0003/1.0)	2.86e-08	0.0565931	-		-	-
		chr6:31566203:G:A (rs2857601)	(0.0029/1.0)	1.61e-08	4.4e-08	-		-	-
	chr13:32399139:A:G (rs7334543)	chr13:32398489:A:T (rs11571833)	(0.0042/1.0)	8.67e-15	9.04e-14	-		-	-
	chr19:17280519:G:A (rs10419397)	chr19:17291286:GT:G (rs72485424)	(0.9898/1.0)	1.02e-12	-***	-		-	-
Oral cavity	chr5:1309789:G:A (rs60622800)	chr5:1325475:T:C (rs421284)	(0.7586/0.9726)	1.51e-10	0.0751178	-		-	-
		chr5:1282204:C:A (rs7726159)	(0.0131/0.1253)	9.8e-09	1.28e-07	-		-	-
	chr5:1282204:C:A (rs7726159)	chr5:1325475:T:C (rs421284)	(0.0034/0.0713)	1.51e-10	2.92e-10	-		-	-
	chr5:1361566:G:A (rs31493)	chr5:1325475:T:C (rs421284)	(0.0947/0.5307)	1.51e-10	6.3e-07	-		-	-
		chr5:1282204:C:A (rs7726159)	(0.0236/0.3241)	9.8e-09	1.17e-07	-		-	-
	chr6:32613805:C:G (rs9271300)	chr6:29845603:C:T (rs2517878)	(0.0142/0.2673)	3.54e-14	5.92e-11	-		-	-
		chr6:32634705:T:C (rs3104369)	(0.3335/0.8876)	1.71e-08	0.0488386	-		-	-
	chr6:29839124:C:G (rs407238)	chr6:29845603:C:T (rs2517878)	(0.4564/1.0)	3.54e-14	7.31e-05	-		-	-
		chr6:32634705:T:C (rs3104369)	(0.0022/0.0586)	1.71e-08	1.01e-08	-		-	-
	chr20:63704213:GA:G (rs67351073)	chr20:63709883:T:C (rs4809325)	(0.975/0.9874)	3.95e-08	0.221702	-		-	-
Larynx	chr12:111648699:A:G (rs10774632)	chr12:111735644:A:G (rs847900)	(0.9444/0.9856)	2.26e-08	0.1413	-		-	-
Hypopharynx	chr11:133936692:G:A (rs77750788)	chr11:132728232:G:A (rs181194133)	(0.0018/0.0733)	2.09e-08	3.23e-08	-		-	-
Note: 1000 Genome European population was used for LD estimates. *rs9282195 Variant is not in 1000G reference panel; **VCF File does not match variant coordinates for rs541752611; ***VIF_TOO_HIGH. VIF exceeded the --vif threshold.
D' is the difference between the observed and the expected frequency of a given haplotype. If two loci are independent (i.e. in linkage equilibrium and therefore not coinherited at all), the D' value will be 0.r^2 is the correlation between a pair of loci. It varies from 0 (loci are in complete linkage equilibrium) to 1 (loci are in complete linkage disequilibrium and coinherited).
Variants that were checked for possible overlapping signals across trans-ethnic and population-specific analysis through conditional analysis
