# Supplementary material for: Cross-ancestral GWAS identifies 29 variants across head and neck cancer subsites
Source: Nat Commun. 2025 Oct 2;16:8787. doi: 10.1038/s41467-025-63842-z (PMC12491539; doi:10.1038/s41467-025-63842-z)
Supplement: Supplementary file 21 — Source Data [file 41467_2025_63842_MOESM21_ESM.xlsx]

## Sheet: Figure2
Figure2b
	#STUDY	PVALUE_FE	BETA_FE	STD_FE	PVALUE_RE	BETA_RE	STD_RE	PVALUE_RE2	STAT1_RE2	STAT2_RE2	PVALUE_BE	I_SQUARE	Q	PVALUE_Q	TAU_SQUARE	PVALUE_OC	PVALUE_LA	PVALUE_HPC	PVALUE_OPC-	PVALUE_OPC+	OC_mvalue	LA_mvalue	HPC_mvalue	OPC-_mvalue	OPC+_mvalue
rs78378222	5	0.000338761	0.308051	0.085959	0.259295	0.243033	0.215443	2.43e-06	12.8429	10.2426	NA	82.4781	22.8285	0.000137016	0.184434	1.05e-05	0.000752902	0.254072	0.0599778	0.809632	0.999	0.992	0.641	0.032	0.037
Figure 2d
Schematic figure TP53 and rna binding sites
miR	Target	Evidence
hsa-miR-34a-5p	TP53	experimental (strong) + experimental (all)
hsa-miR-103a-3p	TP53	predicted (intersection) + predicted (union)
hsa-miR-107	TP53	predicted (intersection) + predicted (union)
hsa-miR-17-5p	TP53	experimental (all)
hsa-miR-93-5p	TP53	predicted (union)
https://mpd.bioinf.uni-sb.de/overview.html

## Sheet: Figure3
Figure3b
RSID	#STUDY	PVALUE_FE	BETA_FE	STD_FE	PVALUE_RE	BETA_RE	STD_RE	PVALUE_RE2	STAT1_RE2	STAT2_RE2	PVALUE_BE	I_SQUARE	Q	PVALUE_Q	TAU_SQUARE	PVALUE_OC	PVALUE_LA	PVALUE_HPC	PVALUE_OPC-	PVALUE_OPC+	OC_mvalue	LA_mvalue	HPC_mvalue	OPC-_mvalue	OPC+_mvalue
rs28419191	5	3.55e-12	0.14319	0.0205909	0.00287064	0.123913	0.0415639	9.99e-13	48.3583	3.87981	NA	71.0025	13.7943	0.00798138	0.00579467	3.09e-10	0.000194299	0.118577	0.0154142	0.555951	1	0.999	0.82	0.968	0.016
rs1131769	5	3.36e-12	0.141128	0.0202712	0.00279557	0.124446	0.0416296	8.55e-13	48.469	4.07972	NA	72.0608	14.3168	0.00634967	0.00590751	4.89e-10	0.000237288	0.050949	0.0126229	0.469074	1	0.999	0.919	0.975	0.012

## Sheet: Figure4
Figure4a,b,c
Variable	GROUP	OR	LCI	UCI	P-value	GENE
Meta-analysis	Never-Never	0.726563	0.335423	1.57381	0.42	BRCA2
European	Never-Never	0.823952	0.254302	2.66965	0.75	BRCA2
Mixed	Never-Never	0.660201	0.23668	1.84158	0.43	BRCA2
Meta-analysis	Drinker Only	2.34223	1.38069	3.9734	0.002**	BRCA2
European	Drinker Only	2.29247	1.28145	4.10113	0.005**	BRCA2
Mixed	Drinker Only	2.59304	0.731185	9.19581	0.14	BRCA2
Meta-analysis	Smoker Only	2.03723	1.25874	3.2972	0.004**	BRCA2
European	Smoker Only	1.41714	0.691364	2.9048	0.34	BRCA2
Mixed	Smoker Only	2.74173	1.43239	5.24795	0.002**	BRCA2
Meta-analysis	Ever-Ever	2.34739	1.71899	3.2055	<0.0001***	BRCA2
European	Ever-Ever	2.35446	1.6519	3.35582	<0.0001***	BRCA2
Mixed	Ever-Ever	2.32346	1.20825	4.46798	0.01	BRCA2
Meta-analysis	Never-Never	1.20021	0.972933	1.48058	0.09	ADH1B
European	Never-Never	1.27644	0.759125	2.1463	0.36	ADH1B
Mixed	Never-Never	1.18588	0.942696	1.4918	0.15	ADH1B
Meta-analysis	Drinker Only	0.962927	0.694768	1.33459	0.82	ADH1B
European	Drinker Only	0.697605	0.424723	1.14581	0.15	ADH1B
Mixed	Drinker Only	1.23126	0.798275	1.89911	0.35	ADH1B
Meta-analysis	Smoker Only	0.808249	0.673466	0.970006	0.02*	ADH1B
European	Smoker Only	0.836495	0.559485	1.25066	0.38	ADH1B
Mixed	Smoker Only	0.801089	0.6528	0.983063	0.03*	ADH1B
Meta-analysis	Ever-Ever	0.622914	0.530949	0.730807	<0.0001***	ADH1B
European	Ever-Ever	0.540665	0.422866	0.691282	<0.0001***	ADH1B
Mixed	Ever-Ever	0.690919	0.55993	0.852551	0.0006***	ADH1B
Meta-analysis	Never-Never	1.03204	0.906771	1.17462	0.63	CHRNA5
European	Never-Never	1.07281	0.878054	1.31075	0.49	CHRNA5
Mixed	Never-Never	1.00381	0.847281	1.18925	0.96	CHRNA5
Meta-analysis	Drinker Only	0.908307	0.796182	1.03622	0.15	CHRNA5
European	Drinker Only	0.895731	0.771918	1.0394	0.15	CHRNA5
Mixed	Drinker Only	0.955573	0.719493	1.26912	0.75	CHRNA5
Meta-analysis	Smoker Only	1.13096	1.02737	1.24501	0.01*	CHRNA5
European	Smoker Only	1.1316	0.979751	1.30699	0.09	CHRNA5
Mixed	Smoker Only	1.13045	0.993736	1.28598	0.06	CHRNA5
Meta-analysis	Ever-Ever	1.17058	1.09913	1.24667	<0.0001***	CHRNA5
European	Ever-Ever	1.15449	1.07001	1.24563	0.0002***	CHRNA5
Mixed	Ever-Ever	1.20668	1.07821	1.35045	0.001**	CHRNA5

## Sheet: Figure5
Figure5a
Subsite	Variant	Ref	Effect Allele	First round of stepwise analysis		Last round of stepwise analysis
				OR (95%CI)	P	OR (95%CI)	P
HPV(+) OPC	rs2308655	G	C	1.31(1.22,1.41)	1.42x10-13	1.36 (1.25,1.48)	3.91x10-12
	rs2523679	C	T	0.57 (0.49,0.66)	9.67x10-14	0.63 (0.53,0.75)	2.26x10-7
	DRB1 37Asn/Ser	Ab	Pr	0.70 (0.65,0.75)	5.98x10-22	0.68 (0.63,0.73)	3.22x10-23
	rs4143334	A	G	1.51 (1.10,1.24)	4.55x10-5	1.89 (1.51,2.35)	1.91x10-8
	DRB1 233Thr	Ab	Pr	1.27 (1.17,1.37)	1.04x10-9	1.27 (1.17,1.38)	7.15x10-9
	B 67Cys/Ser/Tyr	Ab	Pr	0.96 (0.90,1.04)	3.71x10-1	0.81 (0.74,0.88)	1.33x10-06
Figure5b
Variant	OR (95%CI)	P	△BIC
DRB1 233Thr	1.27 (1.17,1.38)	7.15x10-9	ref
DRB1 12Lys	1.25 (1.16,1.35)	1.97x10-8	0.87
DRB1 10Glu/Gln	1.25 (1.16,1.35)	1.56x10-8	0.84
Figure5c
Model	Variant	OR (95% CI)	P-value
1	DRB1 233Thr	1.27 (1.17, 1.38)	7.15 × 10⁻⁹
	DRB1 37Asn/Ser	0.68 (0.63, 0.73)	3.22 × 10⁻²³
	rs2523679	0.63 (0.53, 0.75)	2.26 × 10⁻⁷
	rs4143334	1.89 (1.51, 2.35)	1.91 × 10⁻⁸
	rs2308655	1.36 (1.25, 1.48)	3.91 × 10⁻¹²
	B 67Cys/Ser/Tyr	0.81 (0.74, 0.88)	1.33 × 10⁻⁶
2	rs2523679	0.69 (0.59, 0.81)	5.76 × 10⁻⁶
	rs4143334	1.76 (1.42, 2.17)	1.59 × 10⁻⁷
	rs2308655	1.27 (1.18, 1.38)	3.45 × 10⁻⁹
	B 67Cys/Ser/Tyr	0.95 (0.88, 1.02)	0.159
	Haplotype*	0.53 (0.44, 0.65)	3.82 × 10⁻¹⁰
3	rs2523679	0.68 (0.58, 0.80)	2.83 × 10⁻⁶
	rs4143334	1.73 (1.40, 2.13)	2.66 × 10⁻⁷
	rs2308655	1.27 (1.17, 1.37)	5.57 × 10⁻⁹
	Haplotype*	0.53 (0.43, 0.64)	1.76 × 10⁻¹⁰
*Haplotype = DRB1*13:01-DQA1*01:03-DQB1*06:03

## Sheet: Figure6
Figure6a, 6d
Subsite	Variant	Ref	Effect Allele	First round of stepwise analysis		Last round of stepwise analysis
				OR (95%CI)	P	OR (95%CI)	P
OC	rs9268925	C	A	0.79 (0.74, 0.85)	7.76x10-9	0.81 (0.75, 0.87)	1.36x10-7
	rs4990036	C	T	1.23 (1.15,1.32)	4.09x10-9	1.20 (1.12,1.29)	1.67x10-7
HPV(-) OPC	rs1264813	C	T	1.38 (1.23,1.56)	1.36x10-7	1.37 (1.22,1.55)	2.77x10-7
	rs1131212	C	G	1.33 (1.19,1.48)	5.66x10-7	1.33 (1.19,1.49)	5.33x10-7

## Sheet: S-Figure8
S-Figure8
RSID	#STUDY	PVALUE_FE	BETA_FE	STD_FE	PVALUE_RE	BETA_RE	STD_RE	PVALUE_RE2	STAT1_RE2	STAT2_RE2	PVALUE_BE	I_SQUARE	Q	PVALUE_Q	TAU_SQUARE	PVALUE_OC	PVALUE_LA	PVALUE_HPC	PVALUE_OPC-	PVALUE_OPC+	OC_mvalue	LA_mvalue	HPC_mvalue	OPC-_mvalue	OPC+_mvalue
rs61817953	5	7.27e-08	-0.0997406	0.0185238	7.27e-08	-0.0997406	0.0185238	1.18e-07	28.9925	0	NA	0	1.36853	0.849645	0	0.00464741	0.000388831	0.145833	0.331984	0.00959967	0.991	0.999	0.917	0.846	0.988
rs6679311	5	3.91e-13	0.111746	0.0153952	4.54e-12	0.113254	0.0163678	7.99e-13	52.686	0	NA	8.13044	4.354	0.360212	0.000115498	0.000393037	0.000400021	0.000168624	0.00636089	0.00129769	0.999	1	0.999	0.994	0.999
rs138707495	5	0.000389707	-0.28344	0.0799106	0.160795	-0.29844	0.212806	1e-06	12.5809	12.2243	NA	84.5055	25.8156	3.45e-05	0.185289	0.0802791	0.165294	2.34e-08	0.570703	0.168409	0.61	0.553	0.998	0.506	0.074
rs1520483	5	0.0120271	0.0368954	0.0146915	0.158516	0.0581841	0.041263	7.45e-06	6.30687	14.6035	NA	85.5229	27.6298	1.48e-05	0.00702078	0.545674	0.863805	0.479486	0.188888	2.19e-08	0	0	0.03	0.095	1
rs17529509	5	5.1e-11	-0.165192	0.0251514	0.000138323	-0.181336	0.0475804	7.72e-11	43.1372	0.423591	NA	66.6478	11.9932	0.0174018	0.00704481	1.4e-05	0.0012223	4.33e-06	0.0492945	0.364431	1	0.997	0.999	0.951	0.548
rs58223772	5	4.93e-10	-0.103492	0.0166349	0.000544287	-0.101885	0.0294639	3.07e-10	38.7059	2.09917	NA	62.4273	10.646	0.0308438	0.00255107	2.14e-08	0.0347315	0.0154065	0.00587505	0.782791	1	0.615	0.963	0.981	0.162
rs1229984	5	9.54e-16	-0.301787	0.0375701	2.17e-05	-0.379519	0.0893595	1.06e-15	64.5233	1.39795	NA	75.1685	16.1086	0.00287689	0.026215	3.88e-08	0.000379217	0.000182135	4.23e-06	0.105068	1	0.999	0.999	0.998	0.925
rs3846449	5	7.12e-06	0.074679	0.0166322	0.397123	0.0407948	0.0481769	8.09e-09	20.1603	14.1237	NA	86.2524	29.0961	7.47e-06	0.00962827	1.84e-08	0.037646	0.017054	0.00612556	0.78407	1	0.423	0.908	0.003	0.024
rs1154462	5	2.88e-07	0.0769321	0.0149936	0.00898052	0.0991692	0.0379552	8.85e-09	26.327	7.77809	NA	82.0836	22.3259	0.000172597	0.00567602	0.00560779	0.0632908	9.16e-09	0.0353371	0.763321	0.236	0.193	1	0.36	0.096
rs77324539	5	4.46e-06	0.115378	0.0251433	0.167423	0.106985	0.0774958	2.56e-09	21.0572	15.5206	NA	87.7537	32.663	1.4e-06	0.0252471	2.48e-05	0.00204946	3.06e-06	0.0445066	0.433006	1	0.981	0.998	0.009	0.011
rs1154467	5	7.64e-08	0.0960584	0.0178697	0.0616696	0.0897824	0.0480463	1.04e-09	28.8958	9.47782	NA	83.8808	24.8151	5.48e-05	0.00925731	2.33e-05	0.000341211	3.25e-06	0.311086	0.588285	1	0.997	0.999	0.035	0.015
rs7726159	5	1.52e-06	0.0717137	0.0149126	0.216515	0.0530907	0.0429589	3.24e-10	23.1259	17.5726	NA	86.0925	28.7615	8.74e-06	0.00765952	2.41e-12	0.473799	0.588432	0.183023	0.664232	1	0	0.055	0.251	0.007
rs60622800	5	8.34e-09	-0.0839567	0.0145721	0.157233	-0.0692061	0.0489283	3.69e-14	33.1946	25.6293	NA	89.8304	39.333	5.95e-08	0.0104427	7.54e-14	0.217361	0.513356	0.0174323	0.00269272	1	0	0.007	0.928	0.976
rs31493	5	0.000115694	-0.0583756	0.0151425	0.582125	-0.0247542	0.0449844	1.53e-08	14.8616	18.1535	NA	87.1416	31.108	2.91e-06	0.00853859	8.14e-11	0.72554	0.0659944	0.622392	0.979921	1	0	0	0.039	0.002
rs421284	5	1.48e-08	-0.0805586	0.0142233	0.128904	-0.0639651	0.0421255	2.88e-12	32.0791	18.0478	NA	86.8635	30.4495	3.96e-06	0.00743979	9.71e-13	0.56916	0.569262	0.0738539	0.00527141	1	0	0.014	0.725	0.948
rs541752611	5	6.61e-09	0.194007	0.0334462	0.00541322	0.227697	0.0818655	8.82e-11	33.6465	9.64928	NA	81.1465	21.2162	0.000286898	0.026168	0.0268001	0.318058	0.0573056	0.0195939	2.67e-10	0.184	0.071	0.706	0.878	1
rs9266806	5	0.747439	-0.00553569	0.0171906	0.567775	-0.0428156	0.07494	8.81e-12	0.103696	47.7896	NA	93.9727	66.3644	1.33e-13	0.0258648	0.00877191	0.411597	0.0298631	0.0852523	8.15e-13	0	0	0	0.03	1
rs9282195	5	2.67e-23	-0.175713	0.0176699	0.000378398	-0.199952	0.0562499	1.77e-27	98.8877	21.2133	NA	88.7353	35.5092	3.65e-07	0.0136076	2.97e-10	0.0615442	0.00277133	0.00192304	1.56e-17	1	0.003	0.993	0.995	1
rs13215307	5	1.48e-08	-0.187626	0.033124	6.86e-07	-0.193949	0.0390612	2.35e-08	32.085	0	NA	20.7562	5.04772	0.282436	0.00160451	0.000258781	0.106059	0.0713032	0.00570175	0.00134601	0.999	0.758	0.945	0.987	0.997
rs9271300	5	4.59e-17	-0.11854	0.0141172	9.04e-05	-0.115071	0.0293914	5.32e-18	70.5065	5.98447	NA	73.0815	14.8597	0.00500128	0.00299193	1.29e-14	0.076072	0.0802931	0.00108461	0.0025696	1	0.075	0.794	0.997	0.985
rs407238	5	6.04e-07	0.0721571	0.0144603	0.232695	0.045882	0.038445	1.71e-09	24.9004	12.4808	NA	83.6969	24.5353	6.24e-05	0.00594141	1.59e-09	0.00405214	0.796162	0.29791	0.0576183	1	0.916	0.22	0.484	0.001
rs9468692	5	2.83e-05	-0.108469	0.0259093	0.000330049	-0.116471	0.0324387	4.33e-05	17.5268	0	NA	27.2922	5.50147	0.2396	0.00142535	0.0401211	0.0992663	0.427929	0.0148758	0.00201187	0.899	0.861	0.791	0.955	0.986
rs6938453	5	5.01e-10	-0.102974	0.0165587	0.0338518	-0.146439	0.0690155	7.22e-19	38.6729	41.8092	NA	93.3061	59.7559	3.26e-12	0.0217199	0.229834	0.00948501	0.164272	0.0871797	2.44e-20	0	0	0	0	1
rs2857601	5	2.63e-07	0.19099	0.0370963	0.0142312	0.229057	0.0934403	1.33e-09	26.5069	11.3783	NA	82.6424	23.0447	0.000124047	0.0349468	0.271124	0.533213	0.0285954	0.0140275	1.11e-09	0.007	0.006	0.871	0.923	1
rs9271376	5	0.509813	0.0109544	0.0166196	0.605067	-0.0535681	0.103588	1.09e-26	0.434452	116.032	NA	97.094	137.649	8.99e-29	0.0515724	1.6e-10	0.960122	0.00825375	0.00128604	4.06e-19	0	0	0	0.653	1
rs2517878	5	2.25e-10	0.102796	0.0162061	0.0919686	0.0753066	0.0446896	4.08e-13	40.2346	13.7923	NA	84.7944	26.3061	2.75e-05	0.00814466	2.42e-12	0.00147579	0.266856	0.0784334	0.0836581	1	0.969	0.577	0.826	0.001
rs3104369	5	2.83e-21	-0.158786	0.0167696	0.00013232	-0.179419	0.0469424	5.05e-24	89.6564	14.5452	NA	85.1598	26.9537	2.03e-05	0.0090074	4.04e-12	0.175705	0.00103658	0.00140639	1.37e-11	1	0	0.997	0.997	1
rs4360170	5	0.0107191	-0.0656345	0.0257216	0.14088	-0.109837	0.074591	3.91e-05	6.5113	11.2114	NA	85.0509	26.7575	2.23e-05	0.0222743	0.497232	0.339099	0.526763	0.501014	2.53e-08	0	0.001	0.001	0.014	1
rs28688825	5	0.181988	-0.0274724	0.0205839	0.269185	-0.0926618	0.0838612	3.63e-10	1.78131	38.6911	NA	92.9259	56.5443	1.54e-11	0.0318517	0.386592	0.0995139	0.452612	0.00707183	6.94e-12	0	0	0	0.749	1
rs9271452	5	4.94e-07	0.073069	0.0145309	0.191868	0.108352	0.083024	6.57e-28	25.2861	96.801	NA	96.5855	117.148	2.17e-24	0.0329389	0.370197	0.0825172	0.273659	0.079465	4.6e-31	0	0	0	0	1
rs62407809	5	0.261415	-0.0240758	0.0214378	0.440877	-0.056201	0.0729207	1.12e-06	1.26125	23.3428	NA	89.9404	39.7632	4.84e-08	0.0231386	0.273412	0.676606	0.0439931	0.0307337	2.68e-08	0	0	0	0.59	1
rs150899739	5	0.0299171	0.11688	0.0538325	0.0748602	0.164932	0.0925896	0.0216461	4.71405	1.14405	NA	63.3275	10.9073	0.0276253	0.0263193	0.928809	0.806919	0.000644644	0.0994636	0.273898	0.203	0.28	0.895	0.683	0.487
rs3731239	5	8.31e-07	-0.0727745	0.0147674	0.295608	-0.0376415	0.0359896	1.92e-08	24.2856	8.14185	NA	80.5796	20.5969	0.0003806	0.00499084	2.94e-08	0.0011003	0.144105	0.432938	0.38974	1	0.981	0.016	0.033	0.176
rs77750788	5	0.000491901	0.157041	0.0450603	0.0612112	0.213759	0.11419	4.17e-06	12.1461	9.88597	NA	82.9841	23.5074	0.000100245	0.052716	0.293688	0.949125	2.02e-08	0.313359	0.151381	0.031	0.013	1	0.156	0.133
rs181777026	5	3.23e-06	0.299013	0.0642283	0.0256975	0.326165	0.146213	1.68e-07	21.6735	6.60522	NA	78.6273	18.7155	0.000893824	0.0815797	0.00434556	0.579288	5.12e-08	0.139092	0.764825	0.955	0.272	1	0.788	0.363
rs181194133	5	0.000463481	0.307262	0.0877636	0.0976938	0.344784	0.208186	7.86e-06	12.2571	8.54868	NA	81.1785	21.2523	0.0002822	0.172588	0.271839	0.66748	2.09e-08	0.721279	0.446148	0.398	0.294	0.994	0.4	0.398
rs12314527	5	0.000171495	-0.0665358	0.0177066	0.671288	-0.0282858	0.0666519	2.2e-11	14.1202	31.9424	NA	92.0185	50.1162	3.41e-10	0.0199928	0.065107	1.2e-08	0.00791866	3.96e-06	0.922029	0.039	1	0.936	0	0.014
rs10774632	5	0.000126225	-0.0662166	0.0172722	0.607109	-0.0338319	0.0657947	1.21e-11	14.6973	32.5707	NA	92.1471	50.9364	2.3e-10	0.0194949	0.176488	7.29e-09	0.0020748	5.66e-06	0.604401	0.004	1	0.981	0	0.022
rs847900	5	0.000183186	-0.0660109	0.0176446	0.566399	-0.0352106	0.0614106	8.35e-10	13.9961	24.8155	NA	90.5627	42.3852	1.39e-08	0.01663	0.119814	1.7e-07	0.00554315	1.91e-05	0.423637	0.043	0.999	0.956	0.001	0.112
rs112726671	5	0.25909	0.0525453	0.0465602	0.303188	0.144361	0.140208	5.69e-05	1.27361	15.7305	NA	87.3192	31.5436	2.37e-06	0.083227	0.584671	0.458903	0.508955	4.03e-08	0.236658	0.001	0.001	0.006	0.999	0.113
rs7334543	5	0.0302161	0.0350004	0.0161497	0.597772	0.0212722	0.0403182	0.00049999	4.69695	8.16683	NA	81.4215	21.5302	0.000248525	0.00632952	0.162691	0.000465258	0.0218663	0.0411146	0.106833	0.215	0.973	0.841	0.044	0.029
rs11571833	5	2.6e-07	-0.328904	0.0638635	0.508388	-0.205743	0.311095	3.46e-22	26.5236	69.234	NA	95.5454	89.795	1.46e-18	0.459774	8.37e-06	1.56e-09	4.03e-08	2.36e-07	0.0755618	1	1	1	0	0
rs11571815	5	3.18e-24	0.648365	0.0638537	1.23e-08	0.677845	0.119009	2.38e-24	103.102	2.60873	NA	69.0057	12.9056	0.0117464	0.0477065	8.43e-06	1.82e-09	3.98e-08	2.42e-07	0.0742442	1	1	1	1	0.819
rs200410709	5	0.0392997	-0.127517	0.0618702	0.231526	-0.121436	0.101498	0.0533117	4.24787	0	NA	54.7028	8.83057	0.0654769	0.0261566	0.660206	0.0485757	0.0629005	0.118073	0.0786155	0.41	0.743	0.365	0.666	0.707
rs12910284	5	1.05e-05	-0.0641441	0.014557	0.512286	-0.0280551	0.0428137	2.07e-09	19.4164	17.587	NA	86.7641	30.2208	4.41e-06	0.00767967	7.24e-12	0.484846	0.712332	0.182728	0.598657	1	0	0.004	0	0.004
rs55831773	5	0.000346931	0.0630913	0.0176357	0.305602	0.0458606	0.0447642	1.66e-06	12.7983	11.0241	NA	81.9069	22.1079	0.000190747	0.00783503	0.509576	4.86e-09	0.800423	0.688	0.964685	0.001	1	0.026	0.007	0.003
rs112891334	5	8.21e-06	0.199555	0.0447482	0.00219111	0.257277	0.0839943	7.06e-06	19.8872	1.12877	NA	64.9366	11.4079	0.0223428	0.0212865	0.0927858	0.0290489	0.433763	0.001007	0.000458406	0.732	0.903	0.73	0.981	0.991
rs10419397	5	1.34e-13	0.114293	0.0154413	1.28e-10	0.115624	0.0179823	2.55e-13	54.7868	0.176204	NA	20.1708	5.0107	0.286201	0.000330658	0.000738157	4.36e-08	0.00328252	0.0227383	0.0321243	0.997	1	0.996	0.984	0.969
rs72485424	5	5.08e-13	0.110476	0.0152947	5.9e-12	0.111231	0.0161622	9.75e-13	52.1737	0.113284	NA	7.36423	4.31799	0.364678	0.000102232	0.00181856	1.85e-07	0.00988438	0.00893581	0.0135942	0.991	1	0.991	0.992	0.989
rs67351073	5	0.000537107	0.093927	0.0271345	0.342495	0.0618137	0.0651187	5.5e-06	11.9822	9.51996	NA	80.3479	20.3541	0.000425103	0.0163373	4.5e-08	0.915414	0.321845	0.262123	0.685097	1	0.004	0.249	0.007	0.024
rs4809325	5	0.000882239	-0.0889173	0.0267371	0.186998	-0.0770833	0.058418	2.82e-05	11.0597	7.2897	NA	76.0107	16.6741	0.00223604	0.0123611	6.68e-07	0.784063	0.208194	0.293143	0.607246	1	0.007	0.495	0.407	0.017
rs577454702	5	0.00364843	-0.3339	0.114858	0.878438	-0.0511191	0.334223	1.18e-06	8.451	16.0486	NA	85.42	27.4349	1.62e-05	0.444932	2.52e-08	0.548565	0.627295	0.483194	0.0528263	0.998	0.201	0.236	0.146	0.022

## Sheet: S-Figure9
S-Figure9
rsID (Cytoband/Nearest gene)	rsID	SNP	GROUP	beta	SE	P	P-het	OR	LCI	UCI	p-value
rs61817953 - 1q32.1 [PIK3C2B]	rs61817953	chr1.204493484.G.A_G	Ever-Ever	-0.11096	0.0405634	0.00622926	0.684605	0.894975	0.826576	0.969034	0.73
rs61817953 - 1q32.1 [PIK3C2B]	rs61817953	chr1.204493484.G.A_G	Smoker Only	-0.0305016	0.0617766	0.62149	0.963288	0.969959	0.859346	1.09481	0.73
rs61817953 - 1q32.1 [PIK3C2B]	rs61817953	chr1.204493484.G.A_G	Drinker Only	-0.0908074	0.083674	0.27781	0.93561	0.913194	0.775065	1.07594	0.73
rs61817953 - 1q32.1 [PIK3C2B]	rs61817953	chr1.204493484.G.A_G	Never-Never	-0.116129	0.0826953	0.160231	0.477411	0.890361	0.757137	1.04703	0.73
rs6679311 - 1q32.1 [MDM4]	rs6679311	chr1.204590548.T.C_T	Ever-Ever	0.0426973	0.0336819	0.204919	0.390383	1.04362	0.97695	1.11484	0.79
rs6679311 - 1q32.1 [MDM4]	rs6679311	chr1.204590548.T.C_T	Smoker Only	0.0909931	0.0498011	0.0676803	0.153039	1.09526	0.993405	1.20756	0.79
rs6679311 - 1q32.1 [MDM4]	rs6679311	chr1.204590548.T.C_T	Drinker Only	0.0710271	0.0710586	0.317525	0.0724401	1.07361	0.934029	1.23405	0.79
rs6679311 - 1q32.1 [MDM4]	rs6679311	chr1.204590548.T.C_T	Never-Never	0.103126	0.0676467	0.127389	0.18433	1.10863	0.970968	1.26581	0.79
rs138707495 - 2p24.1 [ GDF7]	rs138707495	chr2.20677150.T.TA_T	Ever-Ever	0.0186737	0.187346	0.920603	0.308059	1.01885	0.705728	1.4709	0.21
rs138707495 - 2p24.1 [ GDF7]	rs138707495	chr2.20677150.T.TA_T	Smoker Only	0.575202	0.30999	0.0635176	0.0835188	1.77749	0.96814	3.26344	0.21
rs138707495 - 2p24.1 [ GDF7]	rs138707495	chr2.20677150.T.TA_T	Drinker Only	0.703773	0.324706	0.0302031	0.352091	2.02137	1.06967	3.8198	0.21
rs138707495 - 2p24.1 [ GDF7]	rs138707495	chr2.20677150.T.TA_T	Never-Never	0.338599	0.566338	0.549923	0.0448486	1.40298	0.462355	4.25724	0.21
rs1229984 - 4q23 [ADH1B]	rs1229984	chr4.99318162.T.C_T	Ever-Ever	-0.473347	0.0815008	6.33e-09	0.137214	0.622914	0.530949	0.730807	2e-05
rs1229984 - 4q23 [ADH1B]	rs1229984	chr4.99318162.T.C_T	Smoker Only	-0.212885	0.0930779	0.0221856	0.851012	0.808249	0.673466	0.970006	2e-05
rs1229984 - 4q23 [ADH1B]	rs1229984	chr4.99318162.T.C_T	Drinker Only	-0.0377778	0.166531	0.820539	0.0909731	0.962927	0.694768	1.33459	2e-05
rs1229984 - 4q23 [ADH1B]	rs1229984	chr4.99318162.T.C_T	Never-Never	0.182495	0.10711	0.0884162	0.799565	1.20021	0.972933	1.48058	2e-05
rs3846449 - 4q23 [ADH1C]	rs3846449	chr4.99337969.T.C_T	Ever-Ever	-0.0989333	0.0363634	0.00651469	0.947029	0.905803	0.843491	0.972718	0.7
rs3846449 - 4q23 [ADH1C]	rs3846449	chr4.99337969.T.C_T	Smoker Only	-0.0936751	0.0516967	0.0699841	0.0781947	0.910579	0.822834	1.00768	0.7
rs3846449 - 4q23 [ADH1C]	rs3846449	chr4.99337969.T.C_T	Drinker Only	-0.00212258	0.0740888	0.977144	0.971919	0.99788	0.863003	1.15384	0.7
rs3846449 - 4q23 [ADH1C]	rs3846449	chr4.99337969.T.C_T	Never-Never	-0.074954	0.0696297	0.281719	0.380633	0.927786	0.809427	1.06345	0.7
rs1154462 - 4q23 [ADH7]	rs1154462	chr4.99423706.C.T_C	Ever-Ever	0.0476654	0.0325876	0.143554	0.75332	1.04882	0.983924	1.118	0.98
rs1154462 - 4q23 [ADH7]	rs1154462	chr4.99423706.C.T_C	Smoker Only	0.0303251	0.0496291	0.541177	0.325688	1.03079	0.935244	1.1361	0.98
rs1154462 - 4q23 [ADH7]	rs1154462	chr4.99423706.C.T_C	Drinker Only	0.0193525	0.0678806	0.77557	0.522731	1.01954	0.892531	1.16462	0.98
rs1154462 - 4q23 [ADH7]	rs1154462	chr4.99423706.C.T_C	Never-Never	0.0414292	0.067148	0.537246	0.87731	1.0423	0.913766	1.18891	0.98
rs17529509 - 4q23 [ADH7]	rs17529509	chr4.99430279.C.A_C	Ever-Ever	-0.176185	0.0530811	0.000903	0.559344	0.838463	0.755614	0.930395	0.47
rs17529509 - 4q23 [ADH7]	rs17529509	chr4.99430279.C.A_C	Smoker Only	-0.126048	0.0809548	0.119466	0.362455	0.881572	0.752225	1.03316	0.47
rs17529509 - 4q23 [ADH7]	rs17529509	chr4.99430279.C.A_C	Drinker Only	-0.0035906	0.106704	0.973156	0.995088	0.996416	0.808373	1.2282	0.47
rs17529509 - 4q23 [ADH7]	rs17529509	chr4.99430279.C.A_C	Never-Never	-0.211684	0.110375	0.0551282	0.468828	0.809221	0.6518	1.00466	0.47
rs7726159 - 5p15.33 [TERT]	rs7726159	chr5.1282204.C.A_C	Ever-Ever	0.114717	0.032226	0.000371	0.830104	1.12156	1.05291	1.19468	0.34
rs7726159 - 5p15.33 [TERT]	rs7726159	chr5.1282204.C.A_C	Smoker Only	0.112141	0.0482097	0.0200123	0.302097	1.11867	1.01781	1.22953	0.34
rs7726159 - 5p15.33 [TERT]	rs7726159	chr5.1282204.C.A_C	Drinker Only	0.24358	0.066521	0.000251	0.374538	1.27581	1.11985	1.45348	0.34
rs7726159 - 5p15.33 [TERT]	rs7726159	chr5.1282204.C.A_C	Never-Never	0.152784	0.0634173	0.0159879	0.921331	1.16507	1.0289	1.31927	0.34
rs60622800 - 5p15.33 [TERT]	rs60622800	chr5.1309789.G.A_G	Ever-Ever	0.0522976	0.0312699	0.0944344	0.951466	1.05369	0.991049	1.12029	0.16
rs60622800 - 5p15.33 [TERT]	rs60622800	chr5.1309789.G.A_G	Smoker Only	0.129734	0.0472357	0.0060231	0.403873	1.13853	1.03785	1.24897	0.16
rs60622800 - 5p15.33 [TERT]	rs60622800	chr5.1309789.G.A_G	Drinker Only	0.196759	0.0655639	0.00269076	0.905864	1.21745	1.07064	1.3844	0.16
rs60622800 - 5p15.33 [TERT]	rs60622800	chr5.1309789.G.A_G	Never-Never	0.130005	0.0637832	0.0415263	0.297378	1.13883	1.005	1.29049	0.16
rs31493 - 5p15.33 [CLPTM1L]	rs31493	chr5.1361566.G.A_G	Ever-Ever	-0.045312	0.0329315	0.168839	0.231606	0.955699	0.895962	1.01942	0.17
rs31493 - 5p15.33 [CLPTM1L]	rs31493	chr5.1361566.G.A_G	Smoker Only	-0.170956	0.0489043	0.000473	0.295627	0.842859	0.76582	0.927648	0.17
rs31493 - 5p15.33 [CLPTM1L]	rs31493	chr5.1361566.G.A_G	Drinker Only	-0.125215	0.0689433	0.0693386	0.806189	0.882307	0.770786	1.00996	0.17
rs31493 - 5p15.33 [CLPTM1L]	rs31493	chr5.1361566.G.A_G	Never-Never	-0.0601284	0.0657182	0.360221	0.0449436	0.941644	0.827839	1.07109	0.17
rs28419191 - 5q31.2 [ECSSR]	rs28419191	chr5.139465014.T.C_T	Ever-Ever	0.206386	0.0442784	3.15e-06	0.00438232	1.22923	1.12705	1.34067	0.66
rs28419191 - 5q31.2 [ECSSR]	rs28419191	chr5.139465014.T.C_T	Smoker Only	0.219803	0.0673221	0.00109485	0.79238	1.24583	1.09183	1.42156	0.66
rs28419191 - 5q31.2 [ECSSR]	rs28419191	chr5.139465014.T.C_T	Drinker Only	0.109745	0.0949876	0.247942	0.57845	1.11599	0.926417	1.34436	0.66
rs28419191 - 5q31.2 [ECSSR]	rs28419191	chr5.139465014.T.C_T	Never-Never	0.119097	0.0933511	0.202026	0.871716	1.12648	0.938126	1.35265	0.66
rs407238 - 6p22.1 [HLA-G]	rs407238	chr6.29839124.C.G_C	Ever-Ever	0.064958	0.0309882	0.0360629	0.0545789	1.06711	1.00423	1.13394	0.59
rs407238 - 6p22.1 [HLA-G]	rs407238	chr6.29839124.C.G_C	Smoker Only	0.125583	0.0481998	0.00917485	0.00315971	1.13381	1.0316	1.24614	0.59
rs407238 - 6p22.1 [HLA-G]	rs407238	chr6.29839124.C.G_C	Drinker Only	0.136787	0.0645445	0.0340683	0.508683	1.14658	1.01033	1.30121	0.59
rs407238 - 6p22.1 [HLA-G]	rs407238	chr6.29839124.C.G_C	Never-Never	0.0591932	0.0632654	0.349462	0.183479	1.06098	0.937248	1.20105	0.59
rs13215307 - 6p22.1 [TRIM15]	rs13215307	chr6.30184177.C.T_C	Ever-Ever	-0.140641	0.0687904	0.0409056	0.538818	0.868801	0.759215	0.994205	0.85
rs13215307 - 6p22.1 [TRIM15]	rs13215307	chr6.30184177.C.T_C	Smoker Only	-0.0975552	0.103376	0.345329	0.878934	0.907052	0.74069	1.11078	0.85
rs13215307 - 6p22.1 [TRIM15]	rs13215307	chr6.30184177.C.T_C	Drinker Only	-0.258717	0.15282	0.0904641	0.759995	0.772042	0.572213	1.04165	0.85
rs13215307 - 6p22.1 [TRIM15]	rs13215307	chr6.30184177.C.T_C	Never-Never	-0.12566	0.145583	0.388052	0.199876	0.881914	0.662985	1.17314	0.85
rs541752611 - 6p21.33 [-]	rs541752611	chr6.31070111.TTTTC.T_TTTTC	Ever-Ever	0.152705	0.0750581	0.0419028	0.582251	1.16498	1.00561	1.34961	0.68
rs541752611 - 6p21.33 [-]	rs541752611	chr6.31070111.TTTTC.T_TTTTC	Smoker Only	-0.000109	0.111779	0.99922	0.422078	0.999891	0.803164	1.2448	0.68
rs541752611 - 6p21.33 [-]	rs541752611	chr6.31070111.TTTTC.T_TTTTC	Drinker Only	0.0436477	0.153444	0.776062	0.0702234	1.04461	0.773289	1.41114	0.68
rs541752611 - 6p21.33 [-]	rs541752611	chr6.31070111.TTTTC.T_TTTTC	Never-Never	0.0465474	0.160011	0.771127	0.321114	1.04765	0.765616	1.43357	0.68
rs9266806 - 6p21.33 [MICA]	rs9266806	chr6.31410245.T.C_T	Ever-Ever	-0.0277622	0.0360692	0.441483	0.765754	0.97262	0.906234	1.04387	0.6
rs9266806 - 6p21.33 [MICA]	rs9266806	chr6.31410245.T.C_T	Smoker Only	-0.00298839	0.0537893	0.955694	0.273373	0.997016	0.897255	1.10787	0.6
rs9266806 - 6p21.33 [MICA]	rs9266806	chr6.31410245.T.C_T	Drinker Only	0.0818311	0.0741026	0.269465	0.804775	1.08527	0.938559	1.25492	0.6
rs9266806 - 6p21.33 [MICA]	rs9266806	chr6.31410245.T.C_T	Never-Never	-0.0280673	0.0730103	0.70066	0.286051	0.972323	0.84268	1.12191	0.6
rs9271300 - 6p21.32 [HLA-DQA1]	rs9271300	chr6.32613805.C.G_C	Ever-Ever	-0.131594	0.0304601	1.56e-05	0.417268	0.876697	0.825888	0.930631	0.45
rs9271300 - 6p21.32 [HLA-DQA1]	rs9271300	chr6.32613805.C.G_C	Smoker Only	-0.0540983	0.0453974	0.233395	0.790134	0.947339	0.866687	1.0355	0.45
rs9271300 - 6p21.32 [HLA-DQA1]	rs9271300	chr6.32613805.C.G_C	Drinker Only	-0.119588	0.0643433	0.0630853	0.0136347	0.887286	0.782156	1.00655	0.45
rs9271300 - 6p21.32 [HLA-DQA1]	rs9271300	chr6.32613805.C.G_C	Never-Never	-0.161748	0.0630289	0.0102804	0.933218	0.850656	0.7518	0.962509	0.45
rs3731239 - 9p21.3 [CDKN2A]	rs3731239	chr9.21974219.A.G_A	Ever-Ever	0.107594	0.0318929	0.000742	0.832704	1.1136	1.04612	1.18543	0.25
rs3731239 - 9p21.3 [CDKN2A]	rs3731239	chr9.21974219.A.G_A	Smoker Only	0.195195	0.050085	9.73e-05	0.744228	1.21555	1.10189	1.34093	0.25
rs3731239 - 9p21.3 [CDKN2A]	rs3731239	chr9.21974219.A.G_A	Drinker Only	0.0926998	0.0655365	0.157222	0.167191	1.09713	0.96488	1.24751	0.25
rs3731239 - 9p21.3 [CDKN2A]	rs3731239	chr9.21974219.A.G_A	Never-Never	0.0356444	0.0686922	0.60383	0.892842	1.03629	0.90575	1.18564	0.25
rs181194133 - 11q25 [OPCML]	rs181194133	chr11.132728232.G.A_G	Ever-Ever	0.27276	0.196409	0.164914	0.505277	1.31358	0.893864	1.93039	0.46
rs181194133 - 11q25 [OPCML]	rs181194133	chr11.132728232.G.A_G	Smoker Only	0.418756	0.369891	0.25759	0.846113	1.52007	0.736217	3.13849	0.46
rs181194133 - 11q25 [OPCML]	rs181194133	chr11.132728232.G.A_G	Drinker Only	0.441707	0.414985	0.287151	0.0370958	1.55536	0.689586	3.50811	0.46
rs181194133 - 11q25 [OPCML]	rs181194133	chr11.132728232.G.A_G	Never-Never	-0.440693	0.473316	0.351814	0.655491	0.64359	0.254516	1.62744	0.46
rs77750788 - 11q25 [IGSF9B]	rs77750788	chr11.133936692.G.A_G	Ever-Ever	0.0832743	0.100363	0.406693	0.521081	1.08684	0.892759	1.32311	0.84
rs77750788 - 11q25 [IGSF9B]	rs77750788	chr11.133936692.G.A_G	Smoker Only	-0.0471701	0.175831	0.788492	0.25838	0.953925	0.67584	1.34643	0.84
rs77750788 - 11q25 [IGSF9B]	rs77750788	chr11.133936692.G.A_G	Drinker Only	0.145192	0.190623	0.446257	0.746232	1.15626	0.795782	1.68003	0.84
rs77750788 - 11q25 [IGSF9B]	rs77750788	chr11.133936692.G.A_G	Never-Never	0.181371	0.226261	0.422785	0.946726	1.19886	0.769433	1.86795	0.84
rs10774632 - 12q24.12 [BRAP]	rs10774632	chr12.111648699.A.G_A	Ever-Ever	0.116386	0.0369975	0.00165646	0.00793913	1.12343	1.04485	1.20792	0.41
rs10774632 - 12q24.12 [BRAP]	rs10774632	chr12.111648699.A.G_A	Smoker Only	0.107558	0.0535777	0.044696	0.243941	1.11355	1.00255	1.23685	0.41
rs10774632 - 12q24.12 [BRAP]	rs10774632	chr12.111648699.A.G_A	Drinker Only	-0.0308258	0.0822813	0.707929	0.106677	0.969644	0.825227	1.13934	0.41
rs10774632 - 12q24.12 [BRAP]	rs10774632	chr12.111648699.A.G_A	Never-Never	0.0671412	0.069752	0.335763	0.728457	1.06945	0.932792	1.22612	0.41
rs11571833 - 13q13.1 [BRCA2]	rs11571833	chr13.32398489.A.T_A	Ever-Ever	0.853302	0.158963	7.96e-08	0.972134	2.34739	1.71899	3.2055	0.05
rs11571833 - 13q13.1 [BRCA2]	rs11571833	chr13.32398489.A.T_A	Smoker Only	0.711592	0.245654	0.00377078	0.181376	2.03723	1.25874	3.2972	0.05
rs11571833 - 13q13.1 [BRCA2]	rs11571833	chr13.32398489.A.T_A	Drinker Only	0.851103	0.269652	0.00159785	0.862392	2.34223	1.38069	3.9734	0.05
rs11571833 - 13q13.1 [BRCA2]	rs11571833	chr13.32398489.A.T_A	Never-Never	-0.31943	0.394353	0.417934	0.780753	0.726563	0.335423	1.57381	0.05
rs7334543 - 13q13.1 [BRCA2]	rs7334543	chr13.32399139.A.G_A	Ever-Ever	-0.0826627	0.0351385	0.0186484	0.579875	0.920662	0.859389	0.986303	0.16
rs7334543 - 13q13.1 [BRCA2]	rs7334543	chr13.32399139.A.G_A	Smoker Only	-0.0676295	0.05244	0.19717	0.196275	0.934607	0.843317	1.03578	0.16
rs7334543 - 13q13.1 [BRCA2]	rs7334543	chr13.32399139.A.G_A	Drinker Only	-0.132641	0.0745659	0.0752655	0.042183	0.875779	0.756699	1.0136	0.16
rs7334543 - 13q13.1 [BRCA2]	rs7334543	chr13.32399139.A.G_A	Never-Never	0.0781601	0.0706246	0.268424	0.699963	1.0813	0.941516	1.24183	0.16
rs12910284 - 15q21.2 [FGF7]	rs12910284	chr15.49493719.A.G_A	Ever-Ever	0.119385	0.0313981	0.000143	0.609843	1.1268	1.05955	1.19833	0.56
rs12910284 - 15q21.2 [FGF7]	rs12910284	chr15.49493719.A.G_A	Smoker Only	0.0789948	0.048316	0.102057	0.711137	1.0822	0.984418	1.18969	0.56
rs12910284 - 15q21.2 [FGF7]	rs12910284	chr15.49493719.A.G_A	Drinker Only	0.194442	0.0642592	0.00247887	0.554096	1.21463	1.07089	1.37767	0.56
rs12910284 - 15q21.2 [FGF7]	rs12910284	chr15.49493719.A.G_A	Never-Never	0.127411	0.0646146	0.0486254	0.8306	1.13588	1.00077	1.28924	0.56
rs55831773 - 17p13.1 [ATP1B2]	rs55831773	chr17.7655719.C.T_C	Ever-Ever	0.131907	0.0380198	0.000522	0.919686	1.141	1.05907	1.22928	0.14
rs55831773 - 17p13.1 [ATP1B2]	rs55831773	chr17.7655719.C.T_C	Smoker Only	0.0234573	0.0569401	0.680365	0.953849	1.02373	0.915628	1.14461	0.14
rs55831773 - 17p13.1 [ATP1B2]	rs55831773	chr17.7655719.C.T_C	Drinker Only	-0.0527831	0.0821333	0.52045	0.799177	0.948586	0.807539	1.11427	0.14
rs55831773 - 17p13.1 [ATP1B2]	rs55831773	chr17.7655719.C.T_C	Never-Never	0.0896544	0.0729475	0.219062	0.787564	1.0938	0.948074	1.26192	0.14
rs78378222 - 17p13.1 [TP53]	rs78378222	chr17.7668434.T.G_T	Ever-Ever	-0.409636	0.186044	0.0276777	0.327426	0.663892	0.461035	0.956007	0.97
rs78378222 - 17p13.1 [TP53]	rs78378222	chr17.7668434.T.G_T	Smoker Only	-0.592301	0.316421	0.0612241	0.855258	0.553053	0.297457	1.02828	0.97
rs78378222 - 17p13.1 [TP53]	rs78378222	chr17.7668434.T.G_T	Drinker Only	-0.413779	0.412494	0.315806	0.0743551	0.661147	0.294561	1.48395	0.97
rs78378222 - 17p13.1 [TP53]	rs78378222	chr17.7668434.T.G_T	Never-Never	-0.493196	0.445017	0.267749	0.901494	0.610672	0.255271	1.46088	0.97
rs10419397 - 19p13.11 [ANKLE1]	rs10419397	chr19.17280519.G.A_G	Ever-Ever	0.0859071	0.0332332	0.00973865	0.343638	1.08971	1.02099	1.16305	0.42
rs10419397 - 19p13.11 [ANKLE1]	rs10419397	chr19.17280519.G.A_G	Smoker Only	0.150255	0.0522235	0.00401276	0.571542	1.16213	1.04906	1.28739	0.42
rs10419397 - 19p13.11 [ANKLE1]	rs10419397	chr19.17280519.G.A_G	Drinker Only	0.174006	0.068976	0.0116455	0.782628	1.19006	1.03958	1.36233	0.42
rs10419397 - 19p13.11 [ANKLE1]	rs10419397	chr19.17280519.G.A_G	Never-Never	0.0447217	0.0711654	0.52973	0.0333489	1.04574	0.909589	1.20226	0.42
rs67351073 - 20q13.33 [ZGPAT]	rs67351073	chr20.63704213.GA.G_GA	Ever-Ever	-0.176918	0.0575433	0.00210839	0.151392	0.837848	0.748486	0.93788	0.43
rs67351073 - 20q13.33 [ZGPAT]	rs67351073	chr20.63704213.GA.G_GA	Smoker Only	-0.0286676	0.0910953	0.75299	0.773043	0.971739	0.812845	1.16169	0.43
rs67351073 - 20q13.33 [ZGPAT]	rs67351073	chr20.63704213.GA.G_GA	Drinker Only	-0.237093	0.1264	0.0606921	0.417415	0.788918	0.615797	1.01071	0.43
rs67351073 - 20q13.33 [ZGPAT]	rs67351073	chr20.63704213.GA.G_GA	Never-Never	-0.224376	0.127697	0.0789007	0.136326	0.799015	0.622096	1.02625	0.43
rs577454702 - 22q11.22 [MAPK1]	rs577454702	chr22.21778123.A.C_A	Ever-Ever	0.409197	0.235233	0.0819403	0.169344	1.50561	0.949462	2.38752	0.18
rs577454702 - 22q11.22 [MAPK1]	rs577454702	chr22.21778123.A.C_A	Smoker Only	0.562854	0.432292	0.192908	0.208033	1.75568	0.752438	4.09655	0.18
rs577454702 - 22q11.22 [MAPK1]	rs577454702	chr22.21778123.A.C_A	Drinker Only	1.15963	0.396386	0.00343895	0.834182	3.18876	1.46626	6.93477	0.18
rs577454702 - 22q11.22 [MAPK1]	rs577454702	chr22.21778123.A.C_A	Never-Never	1.32973	0.459427	0.00379966	0.638449	3.78004	1.53612	9.30183	0.18
